# Supplementary material for: Eco-evolutionary robustness of wild bacterial communities to experimental perturbation
Source: ISME J. 2025 Jul 22;19(1):wraf144. doi: 10.1093/ismejo/wraf144 (PMC12743297; doi:10.1093/ismejo/wraf144)
Supplement: Supplementary_table_final_wraf144 [file supplementary_table_final_wraf144.xlsx]

## Sheet: TableS1
						Lime mix added (g)						Total Ca	Total Na	g/l Ca	g/l NA
Treehole	Location	Lon	Lat	Volume (ml)	Treatment	week0	week1	week2	week4	week8	week12	g	g
1	Singing lane	-1.31579	51.7631	12000	Limed	12	12	1.2	1.2	1.2	1.2	8.64	3.12453	0.72	0.260377
2	Singing lane	-1.31849	51.7628	33510.3	Limed	16.75	10	0.5	0.5	0.5	0.5	9.63	2.02877	0.287374	0.0605418
3L	Singing lane	-1.31989	51.7628	2000	Control
3R	Singing lane	-1.31989	51.7628	2000	Limed	10	10	1	1	1	1	7.2	2.60377	3.6	1.30189
4B	Singing lane	-1.32133	51.7629	48000	Control
4S	Singing lane	-1.32133	51.7629	1000	Limed	1	1	0.1	0.1	0.1	0.1	0.72	0.260377	0.72	0.260377
5L	Singing lane	-1.32146	51.7625	24000	Control
5R	Singing lane	-1.32146	51.7625	3000	Limed	10	5	0.5	0.5	0.5	0.5	5.4	1.51887	1.8	0.506289
6	Singing lane	-1.32154	51.7627	1800	Control
7A	Singing lane	-1.32176	51.7637	1250	Control
7B	Singing lane	-1.32176	51.7637	4500	Control
8	The Dell	-1.33	51.7673	5000	Limed	15	5	1	1	1	1	7.2	2.60377	1.44	0.520755
10	The Dell	-1.32904	51.7689	2000	Control
13	The Dell	-1.32956	51.7694	2000	Limed	4	3	0.3	0.3	0.3	0.3	2.52	0.824528	1.26	0.412264
14R	The Dell	-1.32948	51.7701	4000	Limed	10	5	0.5	0.5	0.5	0.5	5.4	1.51887	1.35	0.379717
14L	The Dell	-1.32948	51.7701	2000	Control
15	The Dell	-1.32969	51.7699	4500	Control
						* 9:1 ratio of CaCO3:Na2CO3 added to estimated 1g/litre
						**switched to just adding Na2CO3 from week 2 onwards

## Sheet: TableS2
Sample	ASV raw count	ASV shannon	Genera raw count	Week	Treatment
JY02.1	1675	6.80989	722	0	Limed
JY02.10	1679	6.01648	715	0	Control
JY02.13	2813	9.70072	899	0	Limed
JY02.14L	2855	9.48513	869	0	Control
JY02.14R	3261	9.938	977	0	Limed
JY02.15	2666	8.12379	865	0	Control
JY02.2	2543	7.74245	862	0	Limed
JY02.3L	1820	6.01021	723	0	Control
JY02.3R	1929	6.44235	766	0	Limed
JY02.4B	2457	8.085	872	0	Control
JY02.4S	2514	8.69389	856	0	Limed
JY02.5L	2171	7.12961	791	0	Control
JY02.5R	2373	8.35419	821	0	Limed
JY02.6	3011	9.48307	905	0	Control
JY02.7A	2337	8.22726	832	0	Control
JY02.7B	1643	5.9388	699	0	Control
JY02.8	2822	9.4208	907	0	Limed
JY09_1	1886	8.37149	750	1	Limed
JY09_10	1752	8.48197	735	1	Control
JY09_13	2211	9.78352	823	1	Limed
JY09_14L	1933	8.86801	757	1	Control
JY09_14R	2128	9.49541	771	1	Limed
JY09_15	1998	7.93517	797	1	Control
JY09_2	2368	9.77271	819	1	Limed
JY09_3L	1833	7.84546	721	1	Control
JY09_3R	2208	9.10451	795	1	Limed
JY09_4B	2142	9.56688	781	1	Control
JY09_4S	2259	9.45984	822	1	Limed
JY09_5L	2244	8.99201	801	1	Control
JY09_5R	2220	9.24573	785	1	Limed
JY09_6	2310	9.53522	840	1	Control
JY09_7A	2155	9.14162	791	1	Control
JY09_7B	1827	8.93175	726	1	Control
JY09_8	2324	9.53577	824	1	Limed
JY16_1	2172	9.12499	821	2	Limed
JY16_10	1784	8.5517	705	2	Control
JY16_13	2115	9.66038	753	2	Limed
JY16_14L	1889	8.34793	705	2	Control
JY16_14R	2548	10.0405	852	2	Limed
JY16_15	2090	8.88088	806	2	Control
JY16_2	2188	9.44923	793	2	Limed
JY16_3L	1638	6.58797	710	2	Control
JY16_3R	2149	9.43896	834	2	Limed
JY16_4B	2172	9.29345	793	2	Control
JY16_4S	2347	9.55245	846	2	Limed
JY16_5L	1148	5.71009	595	2	Control
JY16_5R	1891	8.68473	756	2	Limed
JY16_6	2469	9.77938	809	2	Control
JY16_7A	1778	8.7497	692	2	Control
JY16_7B	2223	9.36475	797	2	Control
JY16_8	2340	9.83739	835	2	Limed
JY30_1	2447	9.81058	839	4	Limed
JY30_10	1456	8.12709	624	4	Control
JY30_13	2301	9.74676	825	4	Limed
JY30_14L	1609	7.24004	709	4	Control
JY30_14R	1537	9.1606	668	4	Limed
JY30_15	1520	7.55954	728	4	Control
JY30_2	1127	8.2739	542	4	Limed
JY30_3L	1600	7.26803	686	4	Control
JY30_3R	1768	7.54743	721	4	Limed
JY30_4B	2006	9.46505	792	4	Control
JY30_4S	2243	9.25133	818	4	Limed
JY30_5L	1981	8.64104	789	4	Control
JY30_5R	1887	8.99514	743	4	Limed
JY30_6	2013	9.25836	750	4	Control
JY30_7A	1825	9.2225	729	4	Control
JY30_7B	1472	7.72838	657	4	Control
JY30_8	2145	9.63801	779	4	Limed
AU26.1	3305	9.93488	984	8	Limed
AU26.10	2369	8.09212	819	8	Control
AU26.13	2859	8.87123	854	8	Limed
AU26.14L	3157	9.92501	901	8	Control
AU26.14R	3325	10.1951	915	8	Limed
AU26.15	2447	8.42932	822	8	Control
AU26.2	2769	8.78923	884	8	Limed
AU26.3L	2377	7.5182	840	8	Control
AU26.3R	2865	8.66216	907	8	Limed
AU26.4B	2973	9.49848	932	8	Control
AU26.4S	2178	8.35024	792	8	Limed
AU26.5L	2294	7.52826	845	8	Control
AU26.5R	1572	6.18066	659	8	Limed
AU26.6	2963	9.47178	905	8	Control
AU26.7A	2615	8.88127	836	8	Control
AU26.7B	2527	8.63825	856	8	Control
AU26.8	3231	9.90263	927	8	Limed
SP29_1	2461	10.1825	851	12	Limed
SP29_10	2098	8.84395	763	12	Control
SP29_13	2516	10.0672	852	12	Limed
SP29_14L	2799	10.3093	891	12	Control
SP29_14R	2296	9.95538	829	12	Limed
SP29_15	2253	9.84048	804	12	Control
SP29_2	2125	9.65199	814	12	Limed
SP29_3L	2151	9.763	824	12	Control
SP29_3R	2294	9.46744	859	12	Limed
SP29_4B	2177	9.74871	831	12	Control
SP29_4S	2399	9.63715	801	12	Limed
SP29_5L	1571	8.30842	708	12	Control
SP29_5R	1605	7.08686	716	12	Limed
SP29_6	2372	9.67076	832	12	Control
SP29_7A	2428	9.7805	830	12	Control
SP29_7B	1497	5.93573	693	12	Control
SP29_8	2623	10.249	841	12	Limed

## Sheet: TableS3
Genus	limed.coef	treatment.p	week.p	interaction.p	interaction.coef	which.min	Best model judged by lowest AIC
Acidovorax	-0.519027	0.0105702	0.000487609	0.038419	0.0622911	5	1=no fixed effects
Malikia	-0.995097	0.00278051	0.195535	0.212667	0.0600618	2	2=just treatment (limed or control)
Azovibrio	-0.50012	0.205869	2.16505239238401e-06	0.450779	0.0401567	3	3=just week
Dechloromonas	-0.411715	0.014737	0.267894	0.193284	0.0285138	2	4=treatment + week additive
Flavobacterium	-0.458795	0.0886492	0.000404672	0.000539948	0.131905	5	5=interaction between treatment and time
Subdivision3_genera_incertae_sedis	-0.378068	0.0112873	0.00314427	0.831017	-0.00473029	4
Lentimicrobium	-0.388175	0.0202899	3.49317829195037e-12	0.780941	0.00784669	4
Saccharicrinis	-0.160086	0.287458	8.2400623677826e-06	0.838554	-0.00502082	3
Diplorickettsia	-0.165698	0.386699	0.554339	0.506211	0.0178797	1
Methylovulum	-0.281493	0.260373	1.64940055508698e-07	0.571586	0.0228986	3
Rhodoferax	-0.52553	0.0295244	3.25421460301346e-05	0.0430744	0.0654373	5
Mycobacterium	-0.282662	0.0464842	0.770609	0.982997	-0.00040614	2
Baekduia	0.131364	0.148011	0.122194	0.0632846	-0.024846	5
Polynucleobacter	-0.461126	0.178766	1.65434809941224e-14	0.326384	0.0408284	3
Noviherbaspirillum	-0.775485	0.0114406	6.17193694792367e-14	0.998491	-5.89238e-05	3
Litorilinea	0.0595916	0.608939	0.359217	0.524236	0.00970575	1
Clostridium sensu stricto	-0.244643	0.109379	2.36437919931392e-06	0.459917	0.0196312	3
Aurantimicrobium	-0.319244	0.200407	3.75595723064146e-10	0.709708	-0.0115371	3
Propionivibrio	-0.545821	0.000428392	8.75700103834574e-05	0.287214	0.0233918	4
Paludibacter	-0.254517	0.227494	5.07825194496955e-08	0.0303248	0.0849056	5
Methylophilus	-0.276498	0.230813	0.00577964	0.0235747	0.082011	5
Methanobacterium	0.435242	0.0654616	0.317301	0.792459	0.00809976	4
Gp16	0.283129	0.00759826	0.429414	0.169259	-0.0227419	2
Pseudarcobacter	-0.266201	0.477445	2.49066405244347e-07	0.00995132	0.131941	5
Variovorax	-0.0337718	0.900787	0.217779	0.149392	0.0700547	1
Azonexus	-0.875341	0.0157806	0.00688987	0.784661	0.014433	4
Cypionkella	-0.297515	0.0840157	0.00194178	0.00736196	0.0995328	5
Desulfobulbus	-0.502249	0.00450559	0.00193037	0.817301	0.00646488	4
Aquabacterium	-0.336909	0.0189868	0.0379326	0.0143917	0.0472474	5
Simplicispira	0.0342386	0.924337	0.357559	0.0152408	0.146692	5
Nakamurella	-0.265061	0.0378875	0.731477	0.17474	-0.0230564	2
Mangrovibacterium	-0.286448	0.154042	3.47054612944728e-05	0.525351	0.0209751	3
Ornatilinea	0.581291	0.00314204	0.565615	0.578935	0.0157394	2
Nocardioides	0.176848	0.194515	0.0252497	0.0778881	-0.042831	3
Gp6	0.271902	0.0161644	0.0976347	0.139366	-0.0272631	2
Luteolibacter	-0.310311	0.0451389	0.444696	0.000552411	0.0725804	5
Pseudomonas	-0.228603	0.0924323	2.66069139215364e-07	0.0811216	0.0407699	5
Breznakibacter	-0.35024	0.0223413	9.72755414057782e-06	0.581357	0.017632	4
Ferribacterium	-0.17253	0.248607	9.15243299069484e-05	0.909545	0.00231308	3
Novosphingobium	0.111834	0.26493	0.0303963	0.272993	0.0221732	3
Methylobacter	-0.341065	0.067374	0.000418782	0.89231	0.00358524	3
Klenkia	-0.23668	0.128568	0.0500105	0.323432	-0.0202225	3
Methyloceanibacter	-0.214758	0.452328	0.0837966	0.543963	-0.0249916	3
Acidothermus	0.0654706	0.602118	0.591386	0.852255	0.00313935	1
Actinomycetospora	-0.0179307	0.846747	0.000838956	0.27028	-0.0141764	3
Methylocystis	-0.00640732	0.964885	0.00343066	0.645266	-0.0113699	3
Rhodopseudomonas	-0.0663851	0.740386	1.9833321939041e-15	0.199053	0.0286146	4
Hyphomicrobium	0.00696287	0.94768	0.1846	0.31471	0.0149715	1
Marimicrobium	-0.520633	0.0391066	0.979397	0.256341	0.0405702	2
Actinomarinicola	0.349701	0.000683593	0.19337	0.698492	-0.00628172	2
Longilinea	0.254606	0.177197	0.74565	0.873971	0.00466942	1
Rurimicrobium	-0.36541	0.0699802	0.303031	0.110484	0.0728796	2
Ferruginibacter	-0.426068	0.00242788	5.87130897404591e-06	0.824974	-0.00491427	4
Smithella	0.195058	0.154702	0.00650779	0.740278	-0.00856492	4
Geobacter	-0.333755	0.0531367	0.149132	0.817996	0.00632847	2
Phycicoccus	0.298106	0.0199312	0.391167	0.689954	-0.00743283	4
Intrasporangium	0.964019	0.00354919	0.0536014	0.168332	-0.0714341	2
Giesbergeria	0.0390081	0.933265	0.315168	0.0406479	0.164973	1
Hydrogenophaga	0.104477	0.538921	0.145528	0.00198351	0.0827265	5
Polaromonas	-0.379284	0.0154711	0.0120547	0.0552402	0.0382021	5
Rathayibacter	0.260767	0.607883	0.00206375	0.273788	-0.088628	3
Bradyrhizobium	0.0336446	0.728014	0.900873	0.924043	-0.00131765	1
Gaiella	0.221066	0.0301484	0.00026174	0.00582648	-0.0414979	5
Longivirga	-0.104633	0.339915	0.38084	0.0310331	-0.0332779	1
Olsenella	-0.164894	0.316604	0.00110057	0.772395	-0.00724922	3
Subdivision5_genera_incertae_sedis	-0.154904	0.229333	1.55234266287848e-08	0.753649	0.0079786	3
Gp7	-0.142425	0.275388	0.629255	0.974033	0.00070512	1
Ignavibacterium	-0.281043	0.140876	0.00180084	0.843605	0.00547472	3
Thermostilla	0.14791	0.356238	0.489588	0.188259	-0.0337688	1
Anaerolinea	-0.0167056	0.943444	0.0171435	0.988167	0.000487155	3
Desulfocapsa	-0.512795	0.0376836	0.00828491	0.868048	-0.00683654	4
Amorphus	-0.736548	0.00216485	0.720003	0.371125	0.0342472	2
Desulfatirhabdium	-0.418982	0.0338338	0.0455763	0.856093	-0.00563655	4
Holophaga	-0.197923	0.149955	2.27751058670297e-11	0.631419	0.0119958	3
Sulfurisoma	-0.524985	0.0530216	0.947153	0.207297	0.0486568	2
Austwickia	-0.236315	0.238408	7.403292407219e-05	0.905413	0.00299283	3
Thiodictyon	-0.214504	0.485093	3.77296440619465e-12	0.520908	0.0258022	3
Fluviicola	-0.511416	0.126996	3.44789256128236e-09	0.45143	0.0391227	3
Pedobacter	-0.00713516	0.975555	0.000749677	0.0853413	0.0691661	3
Gp3	0.260967	0.0419524	3.901201206343e-05	0.0396718	-0.0370955	5
Pseudolabrys	0.179035	0.100392	0.00348889	0.290027	-0.015846	3
Sunxiuqinia	-0.455033	0.0176778	4.33318953301812e-08	0.902821	0.00464659	4
Sulfuritortus	0.228385	0.130201	3.87959639391945e-05	0.517558	-0.0124959	3
Beijerinckia	-0.193975	0.214926	0.16612	0.730006	-0.00792706	4
Nitrolancea	0.048784	0.661656	0.408808	0.21507	-0.0211285	1
Vicingus	-0.426764	0.00946002	0.000225135	0.727437	0.0107409	4
Pseudonocardia	0.00214894	0.982339	0.606751	0.0791166	-0.0251399	1
Sulfuritalea	0.0528571	0.764922	7.18958697991954e-10	0.325091	-0.01875	4
Leucobacter	0.0801182	0.772995	1.00281139872997e-06	0.485287	0.0274064	3
Jahnella	0.175643	0.0898975	1.57600306764536e-07	0.41984	0.0142162	3
Aestuariisphingobium	-0.172132	0.485134	0.191861	0.0869557	0.0873128	1
Caldilinea	0.204017	0.155771	0.0961335	0.945221	-0.00134945	4
Rhodoblastus	-0.317159	0.156085	7.44303855286915e-08	0.173745	0.0444403	3
Desertimonas	0.378721	0.00984703	0.857263	0.48323	-0.0150761	2
Cellulomonas	0.15893	0.261551	8.53695669861511e-05	0.0792436	-0.0462761	3
Ferrimicrobium	0.0420284	0.760943	0.672508	0.751155	-0.00669922	1
Actinomyces	-0.532632	0.253012	0.140038	0.276777	0.0735315	3
Massilia	-0.0345775	0.888521	6.79593525396958e-05	0.459026	0.0387206	3
Bordetella	-0.78204	0.0996587	0.0247731	0.168168	0.106171	3
Cetobacterium	-0.328284	0.425357	0.144634	0.665158	0.0406098	3
Roseiarcus	-0.108092	0.523029	0.00191811	0.46495	-0.0180001	3
Leifsonia	-0.186161	0.743762	1.17343054776633e-08	0.612342	0.0445928	3
Aciditerrimonas	0.378469	0.00506046	0.117385	0.225525	-0.0242195	2
Prolixibacter	-0.59135	0.0143271	8.87170698499125e-10	0.873212	-0.00732456	4
Rhodoluna	0.194841	0.638324	4.86253536501273e-15	0.78465	0.0180338	4
Gp17	0.450782	0.000276581	0.0569509	0.131149	-0.0266315	2
Marmoricola	-0.0207767	0.877128	0.000889952	0.0627652	-0.0382486	5
Methylocapsa	-0.0952696	0.738904	0.671176	0.594111	0.022905	1
Roseateles	-0.125798	0.692184	0.0142693	0.505676	0.0314805	3
Rhizobacter	-0.109237	0.43245	0.912508	0.656894	0.00957238	1
Magnetospirillum	-0.144576	0.641274	2.17129677787379e-06	0.886206	-0.00915887	3
Geofilum	-0.592965	0.143314	0.179263	0.723106	-0.0214812	2
Acidibacter	-0.0235543	0.846248	2.54894054411411e-06	0.704371	0.00810713	3
Sphingomonas	0.240398	0.0746052	1.71847066434686e-07	0.724318	-0.00958914	3
Spartobacteria_genera_incertae_sedis	-0.189054	0.139155	0.272141	0.505364	-0.0145812	4
Conexibacter	0.182933	0.132707	0.000116342	0.155601	-0.0252361	3
Devosia	-0.0518266	0.697215	0.000193784	0.00291334	0.0541962	5
Aeromonas	0.260715	0.320763	6.32781930265642e-12	0.334042	0.0456135	3
Novimethylophilus	-0.521809	0.0140262	0.140111	0.535819	0.0175772	2
Sutterella	-1.31376	0.0056499	0.044146	0.190009	0.103703	4
Mesorhizobium	0.0136203	0.923084	0.00994386	0.194919	0.0254905	3
Rhizobium	-0.142341	0.223049	0.11753	0.0519441	0.0315928	5
Meniscus	-0.230252	0.321578	0.000259876	0.504128	0.029219	3
Duganella	-1.08703	0.000425268	1.0055392130068e-05	0.0201301	0.129536	5
Gemmobacter	0.114995	0.544595	0.21751	0.0711534	0.049092	1
Aquihabitans	0.134329	0.303347	0.562015	0.368069	0.0177354	1
Parcubacteria_genera_incertae_sedis	-0.700258	0.00267279	3.31387147136388e-10	0.941182	0.00257959	4
Thiocystis	-0.291861	0.323267	2.60886159530213e-09	0.771153	-0.0119264	3
Parasediminibacterium	-1.12345	4.06399627740506e-07	0.00023276	0.0258448	0.0669455	5
Sulfuriflexus	-0.119961	0.234415	0.0106125	0.668848	0.00643973	3
Thiothrix	-0.911076	0.00433797	4.31021739159533e-10	0.117165	-0.0939934	5
Syntrophorhabdus	-0.101163	0.52519	0.488705	0.568803	-0.0169286	1
Gemmatimonas	0.211899	0.0121346	0.000974573	0.310687	-0.0169247	4
Amaricoccus	0.0479413	0.739384	0.960922	0.134919	-0.0327132	1
Defluviicoccus	-0.00611287	0.968389	0.0185764	0.603007	-0.0115469	3
Haloactinomyces	0.168351	0.355045	0.130262	0.203104	-0.0335256	3
Aquincola	-0.362762	0.109189	0.0151123	0.215626	0.0394715	3
Gp1	-0.03549	0.899371	1.6269001579517e-06	0.265353	-0.0558466	3
Streptomyces	-0.0378035	0.720655	1.34335091823167e-05	0.165571	-0.0185195	4
Klebsiella	0.0827242	0.596564	1.19835261006734e-15	0.336525	0.0239873	3
Maribellus	-0.16249	0.491108	8.5209437407307e-08	0.035043	0.0737393	5
Treponema	-0.237142	0.299919	8.84022601117345e-09	0.830476	-0.00696898	3
Faecalibacterium	-0.319666	0.285586	2.33816996782269e-07	0.414384	-0.0493765	3
Caldanaerovirga	0.132101	0.293672	0.00849838	0.254886	-0.0273	4
Rhodoplanes	0.472244	0.127216	0.00132085	0.704267	-0.0185891	3
Chitinophaga	0.707536	0.157969	0.0192482	0.0277605	-0.241302	5
Romboutsia	-0.00945995	0.940978	3.90886061072364e-06	0.09877	0.0421848	3
Ilumatobacter	0.159879	0.231767	0.190922	0.432493	0.0148441	1
Sideroxydans	0.115429	0.526091	3.66877945629871e-07	0.272128	0.0264504	3
Aggregicoccus	-0.255605	0.100787	0.838409	0.523473	0.0160411	2
Janibacter	-0.0910139	0.655079	0.00405677	0.392421	0.0305241	3
Aminipila	-0.0599382	0.809608	4.0791152933218e-06	0.0687856	-0.0915802	3
Gp10	0.724918	0.0181721	0.284015	0.0869313	-0.0835067	5
Paraburkholderia	0.261936	0.530325	0.000190824	0.846394	-0.0124792	3
Roseimarinus	0.288465	0.212086	0.0431695	0.102133	0.0692421	5
Candidatus Hydrogenedens	-0.0492689	0.719839	3.9639425216984e-09	0.74255	-0.00865934	3
Povalibacter	0.0911728	0.515549	1.60325222868091e-05	0.378806	-0.0183985	3
Lacipirellula	0.511495	0.0150363	0.578052	0.908796	0.00348043	2
Isoptericola	0.198962	0.430211	1.18793173163849e-09	0.236232	-0.0371996	3
Terracoccus	-0.682123	0.126837	1.09563889003397e-06	0.0677889	0.134115	3
Pseudobacteroides	-0.594736	0.00173426	1.67040604099583e-07	0.918708	-0.00386345	4
Labilibacter	-0.367256	0.0658767	0.000579567	0.05452	0.0782705	5
Pseudorhodoplanes	0.192652	0.0359141	0.539653	0.323155	0.0129433	2
Marihabitans	0.0548884	0.757408	1.38608996955221e-08	0.490686	0.0157526	4
Geothrix	-0.105645	0.449054	0.255443	0.0778484	0.0557205	1
Phaselicystis	0.135422	0.325885	0.0212669	0.600004	-0.0117876	3
Aquisphaera	0.296263	0.130912	0.103566	0.215627	-0.0407951	3
Steroidobacter	0.00378077	0.974338	0.935268	0.335543	0.0186615	1
Thermosinus	-0.330632	0.0818673	0.016725	0.461114	0.0249934	3
Chitinispirillum	-0.446719	0.0300262	1.93503458640982e-09	0.273564	-0.0433784	4
Solirubrobacter	0.149051	0.0790687	0.012333	0.00851283	-0.0354031	5
Acinetobacter	0.376633	0.179151	0.00019425	0.828081	-0.0131132	3
Arenimonas	0.512359	0.0064827	0.19866	0.583233	0.0166206	2
Oligoflexus	0.173322	0.256958	0.000238939	0.170377	0.0280597	3
Roseomonas	-0.260093	0.0212065	0.0348265	0.0726478	0.0302386	5
Erythrobacter	-0.180909	0.421437	0.758627	0.372374	0.0369189	1
Phenylobacterium	0.263167	0.0344365	6.50916820692424e-06	0.991914	0.000230156	3
Brevifollis	-0.22785	0.112082	0.919341	0.00436065	0.0656428	5
Piscinibacter	0.965996	0.004135	0.122687	0.630977	-0.0273935	2
Bacillus	-0.201578	0.221359	0.0760318	0.893508	-0.0042697	4
Formivibrio	0.130202	0.512059	9.10878169561656e-05	0.860811	0.00560255	3
Paludibaculum	-0.0791345	0.489056	0.000147795	0.376761	0.0150133	3
Gp18	-0.0463386	0.738638	0.0426857	0.935109	0.00194938	3
Anaeromyxobacter	0.270108	0.0746955	0.176792	0.541157	-0.0182439	2
Candidatus Solibacter	0.0195686	0.856749	0.0352741	0.876851	0.00255526	3
Parolsenella	0.244103	0.376185	1.49930645902413e-06	0.770268	0.0152604	4
Ihubacter	0.161162	0.452528	2.48576824261029e-09	0.562429	0.0231063	4
Bellilinea	0.292165	0.138467	0.804273	0.286002	0.0349276	2
Neochlamydia	-0.0986473	0.445912	0.000508993	0.736004	-0.00677681	3
Sediminibacterium	-0.878963	0.0644718	0.0633507	0.933405	0.00753149	4
Defluviimonas	-0.066793	0.544303	0.00230066	0.0405851	0.0315686	5
Chlorophyta	-0.389132	0.0325864	0.3031	0.54702	0.0159251	2
Rectinema	-0.176236	0.395734	7.75218170899591e-08	0.617432	-0.0178767	3
Thiobaca	-0.264251	0.407191	0.0645057	0.0485481	0.107222	5
Labilithrix	0.166016	0.186429	0.000873027	0.159152	-0.0264043	3
Oerskovia	0.0975048	0.389902	5.61056595087632e-10	0.903372	0.00262884	3
Nitrospira	0.335159	0.00999693	0.000194868	0.0535741	-0.0345857	5
Ercella	0.352475	0.110656	0.00384491	0.0263827	-0.10547	5
Escherichia/Shigella	-0.606602	0.200363	0.35368	0.816659	0.0251283	1
Curtobacterium	-0.364753	0.0440244	2.57659167549609e-05	0.0331428	0.0768401	5
Corallomonas	-0.559225	0.0123133	0.118663	0.0177498	0.0884269	5
Streptophyta	0.130604	0.595999	8.26055035496128e-05	0.468751	0.0366374	3
Sporosarcina	0.26163	0.445413	0.0891368	0.279647	-0.0641729	3
Rhodobacter	-0.146084	0.679662	0.327807	0.752387	0.0204807	1
Latescibacteria_genera_incertae_sedis	0.392298	0.00461131	0.045047	0.931534	-0.00190311	4
Legionella	0.0105347	0.926492	2.4568371585305e-11	0.264203	0.0214789	4
Methylomonas	0.0710407	0.746566	0.000149933	0.213521	0.058131	3
Phaeodactylibacter	0.222286	0.274117	0.0218642	0.431658	0.0250241	4
Chryseobacterium	0.11286	0.579087	3.34482888408898e-08	0.00971514	0.102606	5
Nitrosospira	1.05013	0.000756448	0.00131497	0.481804	-0.0312045	4
Asprobacter	0.151896	0.223616	0.00519525	0.250206	0.0226841	3
Paludisphaera	0.369629	0.0734453	0.111439	0.613038	0.0167952	2
Solitalea	-0.340782	0.156424	7.35488635283331e-05	0.557087	0.0299112	3
Curvibacter	0.212658	0.746269	0.00278505	0.144737	0.167073	3
Pedococcus	0.273174	0.293698	0.49137	0.695453	-0.016401	1
Oceanicella	0.28159	0.16817	0.700727	0.62264	-0.0158607	1
Limnobacter	0.308722	0.307679	0.855911	0.30839	-0.0474028	1
Reyranella	0.155401	0.178268	2.58603242022662e-05	0.0976191	-0.0297342	3
Pelomonas	-0.538784	0.382463	0.191351	0.202833	0.135085	1
Parviterribacter	0.348354	0.0859212	0.0920832	0.356407	-0.0317702	2
Dysgonomonas	-0.252292	0.329299	1.55881121296186e-09	0.175565	0.0585097	3
Thiohalobacter	-0.249507	0.138389	9.55363317717658e-05	0.482705	0.0196664	3
Paenibacillus	-0.0742387	0.58275	0.138848	0.949994	-0.0019259	3
Fervidicella	-0.575913	0.00107355	1.81801353052861e-08	0.94739	-0.00223138	4
Singulisphaera	0.405405	0.0741025	0.117424	0.273364	-0.0431809	2
Desulfovibrio	-0.32012	0.0886337	1.45134511455427e-06	0.915471	-0.00410808	3
Uliginosibacterium	-0.470745	0.0145556	0.000160742	0.00211317	0.0946667	5
Subtercola	0.0917482	0.72096	0.043254	0.994634	0.00029078	3
Lucifera	0.176513	0.401279	0.00911185	0.373908	-0.033206	4
Chryseolinea	-0.126784	0.385022	0.143359	0.885997	0.00322791	3
Acetivibrio	-0.2494	0.268655	0.000108864	0.17832	0.0624685	3
Raoultibacter	-0.0144733	0.950781	0.00786108	0.932996	-0.00348014	3
Streptacidiphilus	0.082491	0.832676	0.0088001	0.582669	0.0341991	3
Alsobacter	-0.0123952	0.947132	0.0851786	0.165432	0.038087	3
SR1_genera_incertae_sedis	-0.251997	0.499232	2.13884833611554e-07	0.532912	-0.0375551	3
Bariatricus	-0.1524	0.325883	5.88302638647317e-06	0.381352	-0.0224296	3
Sporobacter	-0.400943	0.0359684	2.32122607856886e-07	0.685064	0.0127572	3
Flavitalea	0.472677	0.10547	0.0326089	0.719894	-0.0184451	3
Ramlibacter	-0.83728	0.125515	0.77654	0.405322	-0.0785799	2
Rhodomicrobium	-0.0291368	0.8051	0.0604143	0.181761	-0.0237461	3
Desulforegula	-0.508723	0.219323	3.05483837348774e-05	0.32794	-0.06753	3
Sanguibacter	-0.159068	0.556612	1.31469903422385e-05	0.733223	0.0162734	4
Dissulfurirhabdus	-0.0932841	0.712601	0.306473	0.505217	-0.0283336	1
Kineosporia	0.135323	0.770966	0.623627	0.465021	0.0529455	1
Aminivibrio	-0.0883011	0.684077	1.05541994464811e-10	0.328782	-0.0395759	3
Pirellula	0.358302	0.0453789	0.929414	0.766834	-0.00859431	2
Saccharibacteria_genera_incertae_sedis	0.0852427	0.607548	0.0652423	0.720854	-0.00949581	3
Leptolinea	0.323192	0.0567162	0.108614	0.854146	-0.00565016	4
Undibacterium	-0.870788	0.00346909	0.00359128	0.00028905	0.154924	5
Candidatus Cloacamonas	0.846725	0.104658	3.85681619382334e-08	0.436058	-0.0562885	4
Saccharofermentans	-0.195314	0.370361	1.13237089241711e-06	0.74754	0.0144096	3
Abyssivirga	-0.13134	0.507771	0.0627016	0.128373	0.0679894	3
Methanothrix	0.729023	0.148929	7.98457894245488e-06	0.508296	-0.0532698	4
Pseudobacter	-0.465153	0.0231674	0.00558496	0.811389	0.009321	4
Methylobacillus	0.169056	0.769297	0.85697	0.816958	-0.0234611	1
Sphingobium	0.00381006	0.982249	0.0591677	0.646852	0.0127975	3
Armatimonadetes_gp2	0.234763	0.0948982	0.014056	0.355278	-0.0283818	4
Oligosphaera	-0.671336	0.0075365	3.35326103083772e-05	0.122751	-0.0809972	5
Pseudarthrobacter	1.21086	0.0200963	0.281431	0.666409	0.0374229	2
Caulobacter	-0.062164	0.725187	0.00653453	0.350639	0.0296912	3
Plesiomonas	-0.714137	0.109991	1.5848945467033e-05	0.454757	0.0634001	3
Sulfuricurvum	-0.541445	0.113441	0.000209018	0.97056	0.00253372	3
Bauldia	0.293813	0.0773883	0.769923	0.831272	0.00542833	2
Marinithermofilum	0.429219	0.17983	0.749828	0.992753	-0.00060207	1
Sandaracinus	0.347454	0.0127254	0.00146395	0.615761	-0.0112069	4
Bythopirellula	0.742115	0.0104997	0.231534	0.804074	0.0105244	2
Blastocatella	0.0276666	0.910616	0.36605	0.0583047	0.0796113	1
Anaerocolumna	-0.484475	0.128679	0.12994	0.992914	0.000512044	2
Salibacter	-0.405548	0.0641505	1.88468069195479e-05	0.0370024	0.073453	5
Thermoclostridium	-0.365769	0.0236542	0.00429634	0.240067	-0.0416779	4
Azospira	-0.481573	0.441401	5.48469417196295e-06	0.371061	0.079321	4
Paeniglutamicibacter	0.384587	0.450899	0.687803	0.155755	-0.123277	1
Fabibacter	-0.284832	0.473009	0.000149807	0.921021	0.00608037	3
Parachlamydia	0.0664977	0.627427	0.00265657	0.567664	0.0156712	3
Phragmitibacter	0.181336	0.312708	0.183713	0.183996	0.0375416	1
Luteimonas	0.121935	0.346847	0.000107007	0.590061	0.0120138	3
Anaerorhabdus	-0.0858009	0.791205	0.000379556	0.344565	0.0517828	3
Micropepsis	0.00363618	0.987061	0.122821	0.14713	-0.0623683	3
Lacunisphaera	-0.416783	0.000238137	0.0970063	0.00765537	0.0642585	5
Kiritimatiella	-0.240888	0.525711	0.0121685	0.0788259	-0.109157	3
Roseisolibacter	0.0220695	0.921683	0.00102875	0.983735	-0.000785662	3
Fournierella	-0.523326	0.0684293	4.80415759808259e-12	0.697987	0.0188342	3
Neobacillus	-0.345016	0.190148	0.00227859	0.835983	0.0118483	4
Kofleria	0.444525	0.00122769	3.03274337755413e-08	0.0463347	-0.0524362	5
Tamaricihabitans	0.27778	0.485431	0.240661	0.785452	-0.0174842	1
Comamonas	0.798945	0.165958	1.0469993693957e-08	0.58454	0.0619572	3
Nitratireductor	0.145542	0.526059	0.250225	0.0821611	0.0721628	1
Anaerohalosphaera	0.432113	0.0211012	0.799852	0.129428	-0.043972	2
Bosea	0.466801	0.010956	0.027082	0.272553	0.0353231	4
Thermomarinilinea	0.506039	0.0222302	0.00057799	0.27671	-0.0427191	4
Syntrophobacter	0.108961	0.564177	0.890844	0.725406	-0.0142462	1
Algorimarina	-0.112976	0.713197	0.0271562	0.137004	-0.0778056	3
Syntrophus	0.13521	0.495357	0.00863762	0.122837	-0.0673557	3
Imhoffiella	0.196721	0.737377	0.485274	0.533376	0.0615615	1
Gulbenkiania	0.164127	0.758279	0.0643504	0.932979	0.00743126	3
Ideonella	0.260751	0.541084	0.159009	0.0471035	0.155497	5
Cellvibrio	-0.0435561	0.833273	1.39509094388937e-06	0.00920076	0.105425	5
Aggregatilinea	0.228091	0.068703	0.000109611	0.325563	-0.0182005	3
Arboricoccus	0.0552073	0.771019	0.109074	0.131967	-0.0438071	3
Acidisoma	-0.0062467	0.969301	0.000752786	0.998185	7.02677156072422e-05	3
Aetherobacter	-0.484152	0.00840856	0.0121646	0.390593	-0.0277189	4
Jatrophihabitans	0.0915548	0.646359	0.000625753	0.406964	-0.0281299	3
Rhodococcus	-0.121677	0.408744	0.000447395	0.106365	0.0347575	5
Byssovorax	-0.348679	0.0862235	3.49962825440184e-05	0.62656	0.0155857	3
Saccharicenans	0.501778	0.105569	1.13779574169093e-05	0.380601	-0.039755	4
Mangroviflexus	0.371075	0.0263169	0.425638	0.370652	0.0337235	2
Crenobacter	0.199545	0.698331	0.0199538	0.337793	-0.0738749	3
Ruminiclostridium	-0.21663	0.464472	0.141261	0.373495	-0.0529166	3
Anderseniella	0.0898003	0.526559	0.207625	0.866693	-0.00393618	1
Pararhizobium	-0.234911	0.570294	0.0254252	0.617679	0.0331741	3
Monoglobus	-0.163916	0.49548	4.94252251164469e-08	0.804141	-0.0118755	3
Wohlfahrtiimonas	0.296916	0.534501	0.537762	0.635536	-0.0520401	1
Luteitalea	0.664623	0.00711069	0.00119201	0.172114	-0.0603488	4
Syntrophomonas	0.0047024	0.980254	3.11344847839323e-05	0.410349	-0.029062	3
Desulfitibacter	-0.0314328	0.894444	1.57592520812435e-10	0.77325	0.0124846	3
Lysinibacillus	0.449811	0.360159	0.0643758	0.868777	0.0182879	3
Thermogutta	0.254778	0.343089	0.449131	0.37103	0.0437661	1
Methanoregula	0.822769	0.0551263	1.71347236152767e-06	0.993501	-0.000548828	4
Coxiella	-0.307586	0.037669	4.15055341349322e-05	0.697492	0.0121394	4
Fimbriiglobus	0.657463	0.0577828	0.0835384	0.474518	-0.0396158	2
Paracnuella	-0.660814	0.037239	0.136239	0.0185195	0.158022	5
Pelagibius	-0.294947	0.418955	0.00750014	0.146589	0.0800497	3
Carnobacterium	-0.194422	0.329289	4.08079558353997e-07	0.521772	0.0237149	3
Humibacter	0.528785	0.0658668	2.63390634139256e-08	0.350243	-0.042321	3
Nitrososphaera	1.13438	0.00404873	0.689427	0.331127	-0.0587997	2
Peredibacter	0.00359064	0.975588	0.345875	0.00460003	0.0548995	5
Gp2	0.606163	0.233834	1.37910096200137e-05	0.0428205	-0.2147	5
Anaerovorax	-0.285407	0.208872	6.28510625898816e-06	0.276485	-0.0489211	3
Luteovulum	-0.453406	0.0846731	0.0455223	0.347843	-0.0416128	3
Dethiobacter	-0.0177824	0.964089	0.0363628	0.119931	0.104916	3
Cytobacillus	-0.74931	0.100711	6.14543859396997e-08	0.130518	0.114772	3
Demequina	-0.000163436	0.999644	0.925468	0.0454701	-0.125009	1
Flavihumibacter	-0.0407846	0.881893	0.766782	0.205541	0.0558804	1
Tolumonas	-0.310891	0.496362	2.92448746540271e-06	0.418509	0.0754687	4
Thermotalea	0.130484	0.603518	0.000696985	0.367373	-0.0428706	3
Frondihabitans	0.174118	0.241269	0.0011262	0.854784	0.00595137	3
Desulfatiglans	0.0186037	0.893741	0.00495363	0.890953	-0.00422266	3
Terrisporobacter	0.318894	0.544033	0.541892	0.939402	0.0091838	1
Sulfurimonas	-0.657352	0.0855439	2.04685360018556e-05	0.969962	0.00240838	3
Niveibacterium	-0.223794	0.680874	0.163019	0.927535	0.00806514	1
Fulvivirga	-0.523397	0.0129087	0.33719	0.17643	0.0492106	2
Mycetohabitans	-0.252401	0.47171	0.267639	0.830872	0.0135227	1
Arsenicicoccus	0.980595	0.113884	1.88952393130083e-05	0.873335	-0.0136691	4
Minicystis	-0.0518194	0.698487	0.0693561	0.966806	-0.00111389	3
Kurthia	-0.0543543	0.912326	0.726773	0.52871	-0.071518	1
Allostreptomyces	0.747724	0.0278908	0.0281496	0.392809	-0.0426528	4
Vallitalea	-0.0984758	0.69671	0.465963	0.057787	0.0969234	1
BRC1_genera_incertae_sedis	0.332521	0.173395	0.901409	0.160136	-0.0657782	1
Methanomassiliicoccus	0.167972	0.581618	1.24514232097354e-05	0.699931	-0.0170885	4
Racemicystis	0.0548776	0.851778	0.0729987	0.91282	-0.00577574	3
Opitutus	-0.232307	0.279311	0.184965	0.115177	0.0767091	1
Brevundimonas	0.201231	0.393199	7.38939189642155e-05	0.0112952	0.107777	5
Acetobacteroides	-0.0355369	0.910182	0.000254053	0.261751	0.0576543	3
Irregularibacter	0.681866	0.0846665	0.388232	0.0591234	-0.13049	5
Tropicihabitans	0.213376	0.509597	2.42447336109099e-10	0.974413	-0.00140384	3
Dokdonella	0.0750873	0.783765	0.00547252	0.686821	0.0232856	3
Rahnella	-0.17604	0.615134	0.00111798	0.333638	0.0734392	3
Methyloparacoccus	-0.845734	0.120066	0.338798	0.000184863	0.332868	5
Tepidisphaera	0.0946066	0.767804	0.0557139	0.286874	-0.0554463	3
Beduinibacterium	0.0297696	0.953499	0.00462134	0.711238	-0.0330722	3
Arcicella	-0.262146	0.481519	0.00963223	0.0603946	0.140969	3
Thermoleophilum	0.281241	0.0512353	0.464294	0.0809256	-0.0415184	2
Sphingobacterium	0.0693766	0.859575	7.65580055377049e-10	0.00490358	0.206004	5
Pelosinus	-0.378574	0.0722121	3.06628193159839e-05	0.0146056	0.106924	5
Brevibacterium	-0.10773	0.574891	0.00874061	0.225962	-0.0331368	3
Arthrobacter	-0.285461	0.625242	0.0525177	0.167497	0.181047	3
Geomonas	0.0866593	0.863461	0.230935	0.269232	0.0979594	1
Melioribacter	-0.192921	0.197788	0.00652231	0.336622	-0.02684	3
Thermogladius	1.37756	0.00363936	0.158933	0.281774	-0.0694948	4
Flexivirga	0.315199	0.340848	2.92274984704515e-06	0.16558	0.0830858	3
Barrientosiimonas	0.0812111	0.773793	6.35589961013993e-06	0.205638	0.065218	3
Solibacillus	0.3297	0.520537	0.424264	0.5716	0.0665852	1
Agromyces	0.421291	0.0844238	1.67911874637167e-07	0.469419	-0.0270508	3
Roseibacillus	-0.308147	0.29576	0.0001995	0.241863	0.0527538	3
Macellibacteroides	-0.0883384	0.777601	0.283447	0.783434	-0.0196889	1
Bacteroides	-0.178616	0.61345	2.13933439441364e-06	0.304239	0.0603083	3
Rheinheimera	0.579937	0.195843	9.26548778059439e-06	0.00646506	0.25121	5
Acetobacterium	-0.244392	0.228581	0.000453042	0.877929	-0.00589455	3
Terrabacter	0.734924	0.15461	0.264019	0.370209	0.0695852	1
Kaistia	0.091256	0.640263	0.164747	0.560473	0.0213437	1
WPS-1_genera_incertae_sedis	0.495307	0.0306372	0.152527	0.343954	-0.0349802	4
Geopsychrobacter	-0.091527	0.604281	0.807683	0.763539	0.0113809	1
Dongia	-0.2698	0.196868	0.00763794	0.620533	0.0183564	4
Deefgea	-0.50111	0.00785063	0.0499912	0.0476181	0.0810962	5
Plantactinospora	0.00232306	0.995825	4.73248502599259e-05	0.92629	0.00774703	3
Fusibacter	0.593076	0.0257468	0.625914	0.819273	0.0124096	2
Apibacter	0.744896	0.112334	0.0258018	0.605537	-0.0385046	4
Albimonas	-0.311005	0.306127	0.85511	0.423655	0.0389773	1
Azohydromonas	0.0172693	0.976618	0.230836	0.538794	-0.0511839	1
Nitrosomonas	0.202569	0.446079	0.515705	0.0138739	0.114227	5
Rhodovastum	-0.264134	0.154749	0.902727	0.343629	0.0378409	2
Phyllobacterium	0.923717	0.0320113	0.00813406	0.944013	-0.00518716	4
Methyloversatilis	0.0552635	0.898559	0.00116092	0.463273	-0.0482788	3
Aminobacter	1.11301	0.0221449	0.3743	0.317672	0.0798131	2
Desulfomonile	-0.154233	0.516042	0.596962	0.899811	-0.00609775	1
Luteimicrobium	1.06236	0.0508246	2.59202172081818e-09	0.899081	-0.00897163	3
Chitinibacter	0.00217192	0.992153	4.47352406410263e-05	0.00364069	0.128433	5
Duodenibacillus	0.745258	0.0963583	0.555921	0.389258	-0.0684316	2
Altererythrobacter	0.466957	0.275494	0.0219692	0.233569	0.0931584	3
Stenotrophobacter	0.302096	0.124499	0.0735326	0.354591	-0.0324349	3
Caproicibacter	-0.297522	0.418944	0.00102169	0.752823	0.0202103	3
Methylocella	0.318522	0.252032	0.00971074	0.679175	-0.0256003	3
Pseudoclavibacter	-0.775087	0.134859	0.00133507	0.0356386	0.174144	5
Halobacteriovorax	-0.667879	0.154549	0.4291	0.917147	-0.00862967	2
Geothermobacter	0.402613	0.175635	0.0174911	0.435508	0.0411304	3
Elusimicrobium	-0.440412	0.0892991	0.000864067	0.630341	-0.0234002	3
Papillibacter	-0.38607	0.188299	1.06311963860518e-06	0.34147	-0.0563921	3
Mumia	-0.103151	0.728509	0.00130846	0.619639	0.0269875	3
Chromatocurvus	-0.449102	0.148883	0.0514879	0.21127	-0.0793018	3
Oleiharenicola	-0.191657	0.357334	0.245094	0.33466	0.041363	1
Rhizorhabdus	0.435892	0.226534	0.00139469	0.576211	-0.038214	3
Embleya	0.0254109	0.957491	0.144182	0.0421766	-0.167848	5
Planctomicrobium	0.427814	0.0736543	0.922886	0.930381	-0.00324975	2
Rhodanobacter	0.42245	0.139042	2.51369006899384e-06	0.496589	0.0400542	3
Desnuesiella	-0.0372052	0.901968	0.000134652	0.22283	0.0784858	3
Nitrobacter	0.0887944	0.873539	0.81431	0.685778	-0.0373306	1
Methylobacterium	-0.192877	0.383236	0.0176711	0.094108	0.0682809	5
Roseithermus	0.650435	0.0120265	0.0574895	0.58227	0.0313885	4
Luminiphilus	-0.484475	0.154281	0.143471	0.669636	0.02371	3
Trichococcus	0.500477	0.145115	0.264682	0.844169	0.013488	2
Desulfurispora	0.257986	0.385143	0.0660401	0.361981	-0.0516938	3
Micromonospora	0.34906	0.511489	0.120692	0.217555	-0.110075	3
Zavarzinella	0.65325	0.018796	0.00696536	0.144473	-0.0631608	5
Spirochaeta	-0.80575	0.00125168	6.24548255396405e-08	0.902476	0.0060295	4
Halochromatium	-0.316468	0.33231	0.276704	0.607357	0.0302409	1
Gemmata	0.349665	0.207687	0.12213	0.591938	-0.0261048	3
Rugosimonospora	-0.109562	0.846076	0.244903	0.470113	-0.0672052	1
Methylosinus	0.0524147	0.893944	0.00071893	0.787344	0.0182596	3
Aeromicrobium	0.0694027	0.87905	0.000583799	0.735526	0.0256215	3
Perlucidibaca	0.0319083	0.938561	0.0687263	0.0683481	0.169568	3
Ethanoligenens	-0.564346	0.0942078	0.00151438	0.0963182	-0.105889	3
Melittangium	0.365565	0.190698	1.03519487978992e-08	0.639051	-0.0249351	4
Marispirochaeta	0.15779	0.504715	0.141368	0.262195	-0.0552183	3
Gordonia	-0.0881713	0.724221	0.000286195	0.0805392	-0.0663761	5
Estrella	-0.277427	0.458891	0.303134	0.312954	0.0683023	1
Paraclostridium	0.259302	0.59534	0.499294	0.491361	-0.0771137	1
Taibaiella	0.0988639	0.824805	1.11037496179403e-07	0.0781082	0.1562	3
Parafilimonas	-0.256835	0.479479	0.10516	0.309702	-0.0630155	3
Emticicia	-1.04416	0.0183979	0.00456909	0.000702362	0.238318	5
Mucilaginibacter	0.280863	0.5511	1.29020123233324e-06	0.999746	-2.805e-05	3
Natranaerovirga	-0.657706	0.0141392	7.52480406782866e-05	0.344518	0.0476063	4
Colidextribacter	0.132778	0.670906	1.12315439552966e-08	0.568213	0.0344804	4
Dasania	0.130671	0.533999	0.831218	0.0961209	-0.0798731	1
Myroides	0.663709	0.189054	0.262941	0.219106	-0.115424	1
Nemorincola	-0.760595	0.0816167	0.38263	0.00361533	0.28413	5
Pelolinea	0.959334	0.0221912	0.697554	0.335894	-0.0694799	2
Yersinia	0.314778	0.46081	0.0301591	0.385678	0.0827643	3
Terrimicrobium	-0.081985	0.683125	0.00115107	0.749244	0.0139512	3
Antribacter	0.0442128	0.931499	0.635145	0.855889	0.0145051	1
Thalassiella	-0.424291	0.473827	0.167744	0.655874	-0.0492388	1
Rudaea	-0.282783	0.503768	5.50247038209952e-07	0.672018	0.0314169	4
Chitinimonas	0.681665	0.207262	0.875685	0.0529125	-0.167335	1
Cryobacterium	-0.987925	0.0926923	0.00673559	0.407217	-0.0772969	3
Actinotalea	0.567792	0.0711674	0.551656	0.633681	0.0263428	2
Brachybacterium	-0.246688	0.534829	3.46132860484071e-05	0.583999	0.03398	4
Lacibacter	-0.221777	0.53257	0.0612827	0.311099	0.058655	3
Ferrovum	-0.439913	0.198582	0.0135895	0.198866	0.0837791	4
Edaphobaculum	-0.445386	0.232534	0.159411	0.182402	0.0863683	4
Methylonatrum	0.320747	0.37298	0.723133	0.352681	0.0545889	1
Parasegetibacter	0.290027	0.427402	0.142902	0.637107	-0.0293783	3
Lacihabitans	-0.271901	0.441974	0.755927	0.00410635	0.199347	5
Tundrisphaera	0.868677	0.0425107	0.376758	0.627461	-0.0334915	2
Terrimonas	0.18622	0.671428	0.0298179	0.797947	-0.0190958	3
Blastopirellula	0.755785	0.053876	0.81138	0.886306	0.00951144	2
Rubinisphaera	0.243097	0.3761	0.0346583	0.459181	0.0333659	4
Anaerospora	0.357199	0.449266	0.0106286	0.294378	-0.0855766	3
Prosthecobacter	0.206338	0.374723	0.202505	0.0325492	0.109324	5
Krasilnikovia	-0.154222	0.722585	0.106584	0.787563	0.0170208	3
Parasporobacterium	-0.454708	0.287898	1.2014537177345e-05	0.779778	-0.0205706	3
Candidatus Koribacter	0.655322	0.0285145	2.97885362133537e-05	0.52692	-0.0399072	4
Desulforhopalus	-0.412599	0.0809279	0.0134074	0.156443	0.0566616	3
Natronoflexus	-0.461298	0.364911	0.0227232	0.325827	0.0909609	3
Microvirga	0.280087	0.260596	0.202013	0.96441	-0.00253564	1
Stenotrophomonas	0.245483	0.490479	1.47632129317981e-06	0.195565	0.0934469	3
Neomegalonema	0.871302	0.0198184	0.117967	0.417113	-0.0534363	2
Portibacter	0.504053	0.246586	3.90067399423857e-05	0.0804511	0.133307	3
Actinoplanes	-0.109443	0.804035	6.68396674198679e-06	0.70484	0.0342939	3
Limnoglobus	0.663451	0.0445701	0.360598	0.894287	0.0076834	2
Anaerobacterium	-0.239061	0.466033	0.00460169	0.239812	0.0851464	3
Methylomarinum	-0.187228	0.666308	0.544803	0.401232	-0.0744801	1
Methylomusa	1.01507	0.000595694	0.274577	0.781364	-0.0180778	4
Edaphobacter	0.221432	0.585426	0.0107587	0.957817	-0.00424486	3
Verrucomicrobium	-0.294482	0.33735	0.759957	0.192063	0.0821605	1
Neorhizobium	0.0286664	0.945828	1.29970145176996e-05	0.80122	0.0222248	3
Azospirillum	0.0392804	0.934109	5.33133907804032e-11	0.0343751	0.184083	5
Panacibacter	-0.278056	0.474258	0.497385	0.0954617	0.111879	1
Tangfeifania	0.0485593	0.896053	0.244366	0.719382	0.025338	1
Acidipila	-0.404635	0.178133	0.0810848	0.615747	0.0341577	3
Sphaerotilus	-1.27862	0.0207586	0.00331144	0.875321	0.0142757	4
Enhygromyxa	-0.566734	0.0243037	0.00544097	0.176804	-0.0673236	4
Zoogloea	-0.823365	0.0440109	0.81136	0.833397	0.0124129	2
WPS-2_genera_incertae_sedis	-0.153103	0.540721	0.00141178	0.374078	-0.0413019	3
Mariniphaga	-0.0458289	0.923112	0.894892	0.423466	0.0677812	1
Caldimonas	-0.041759	0.93116	0.244862	0.0282521	-0.15281	5
Telmatocola	-0.281837	0.24824	0.478769	0.979128	0.00146421	1
Limisphaera	0.257094	0.316871	0.890361	0.451894	-0.0323342	1
Desulfosporosinus	-0.367497	0.0378395	0.367625	0.985979	0.000676198	2
Oceanirhabdus	-0.134332	0.478222	0.0036385	0.0500516	0.0712683	3
Natronovirga	-0.671416	0.0410514	1.69113944227548e-10	0.778958	-0.0174076	3
Pedomicrobium	0.424628	0.256091	0.0584641	0.613753	-0.0335129	3
Pyrinomonas	-0.308032	0.244685	0.20233	0.40663	-0.0470662	1
Mucinivorans	0.274065	0.496909	0.0305303	0.0192178	0.208817	5
Woesearchaeota Incertae Sedis AR15	-1.21123	0.00735195	4.99468892443595e-05	0.327829	0.0630007	4
Streptococcus	-0.655784	0.125831	0.00394337	0.388625	0.0814889	3
Phaeovulum	0.417561	0.439978	0.913776	0.783488	0.0235777	1
Ligilactobacillus	-0.450646	0.178408	0.0706498	0.128524	0.108114	5
Thermosulfuriphilus	-0.105355	0.669857	0.898807	0.692698	-0.0176425	1
Falcatimonas	-0.147098	0.678371	4.04659888681926e-13	0.0660652	0.101482	5
Limnohabitans	-0.911022	0.0613266	0.321303	0.178687	0.116614	2
Thermobifida	-0.473318	0.391232	0.00990297	0.910766	-0.0115022	3
Desulfurispira	-0.529943	0.113066	0.544498	0.238139	0.0896587	2
Brevibacillus	0.329018	0.466453	0.536312	0.366319	-0.0935883	1
Anaerophaga	-0.919561	0.0221365	5.78144075411663e-07	0.20802	0.0842146	4
Petroclostridium	0.306993	0.485002	0.37265	0.576166	-0.0474092	1
Proteiniclasticum	-0.390836	0.347837	0.132694	0.728456	0.031776	3
Euglenida	-1.36249	0.00377814	0.0832694	0.216957	0.129439	2
Hymenobacter	-0.696683	0.0739136	7.49627176429644e-07	0.279643	0.0827768	4
Paraconexibacter	0.967622	0.0290992	0.142605	0.639331	-0.0361193	2
Simkania	-0.178032	0.234712	0.635766	0.0164931	-0.0725879	5
Tautonia	0.606992	0.0999128	0.634797	0.954231	-0.00362572	2
Enterococcus	-1.39853	0.0013646	0.799832	0.0889094	0.165608	2
Sedimentibacter	0.206691	0.561665	0.747597	0.556456	-0.0429235	1
Flavisolibacter	0.806732	0.0494484	0.0065804	0.184959	-0.12002	4
Gimesia	0.184205	0.519909	0.133728	0.0384672	-0.104445	5
Cavicella	0.645909	0.0915499	0.078054	0.524456	0.0550494	4
Fluviicoccus	-1.05767	0.00553724	0.83044	0.238141	0.0871273	2
Silvibacterium	-0.240739	0.484618	0.0275893	0.976312	0.0021316	3
Geminicoccus	-0.0330241	0.914737	0.949405	0.571759	-0.0338639	1
Aquamicrobium	-1.58778	0.00733846	0.722226	0.18138	0.127251	2
Vampirovibrio	-0.015874	0.951787	0.0811272	0.98225	0.00132517	3
Desulfohalophilus	0.552803	0.136309	0.0807881	0.334023	0.08026	4
Prevotellamassilia	-0.933106	0.0384104	0.000237269	0.203958	0.100392	4
Lacibacterium	0.270299	0.425203	0.000350325	0.520405	-0.0396065	3
Fastidiosibacter	0.0689029	0.888186	0.887885	0.969048	-0.00341134	1
Cellulosibacter	-0.490411	0.191664	0.000407754	0.477669	-0.0459179	3
Rhizomicrobium	0.204508	0.544817	0.0312697	0.982186	-0.00146159	3
Gellertiella	0.578393	0.188904	0.206454	0.11141	-0.116807	1
Vagococcus	0.0724148	0.861597	0.674075	0.851164	0.0179317	1
Pseudobacteriovorax	-0.315785	0.253657	0.225122	0.0143039	0.151778	5
Bacillariophyta	-0.322336	0.448184	4.21766666417147e-07	0.534026	0.0420729	3
Pseudoxanthomonas	0.668507	0.0515451	0.0104664	0.541604	0.039815	4
Salinithrix	0.337001	0.332113	0.801399	0.86757	-0.0115691	1
Peribacillus	-0.201651	0.682232	0.0955641	0.617794	0.0556957	3
Pyxidicoccus	0.12437	0.728366	0.00336453	0.733213	0.0222784	3
Desulfocucumis	-0.174952	0.718048	0.11835	0.349513	-0.0746384	3
Proteocatella	0.485392	0.176381	0.0224462	0.425679	0.0522893	3
Gp11	0.134325	0.728556	0.58418	0.809139	-0.0178314	1
Mediterranea	0.0501414	0.919927	0.959197	0.831168	0.0244936	1
Ardenticatena	0.305776	0.282234	0.00525155	0.131911	-0.0934823	5
Lutispora	-0.337005	0.317327	0.000124007	0.039377	-0.147444	5
Endomicrobium	-0.598423	0.115743	0.0104098	0.940737	0.00571258	3
Pantoea	-0.125768	0.750793	0.0374525	0.0821558	0.153759	3
Clostridium XlVa	-0.282173	0.439715	0.803196	0.444737	-0.0640976	1
Cytophaga	-0.68253	0.0152391	0.0118351	0.016233	0.14483	5
Jeotgalicoccus	-0.204973	0.694139	6.98286563960973e-06	0.824578	-0.018897	3
Thiobacillus	1.35902	0.00920199	7.60993436062796e-05	0.910653	0.00848514	4
Actinoallomurus	0.611543	0.168094	5.35547361869724e-05	0.157964	-0.103964	3
Clostridium IV	0.107618	0.775415	0.000787121	0.393593	-0.0654064	3
Staphylococcus	-0.845485	0.0420152	0.205068	0.910665	-0.00817249	4
Lactobacillus	-0.55837	0.157386	0.646263	0.237637	0.106505	2
Propionicimonas	-0.14088	0.686517	0.00473841	0.909331	0.00880762	3
Heliothrix	0.695616	0.116446	0.000196376	0.961352	0.00363864	3
Dyadobacter	-0.0747398	0.81529	0.000568987	0.0159012	0.15617	5
Robbsia	0.477336	0.370249	0.870164	0.72955	0.0297868	1
Delftia	0.0725996	0.881621	3.02782059882967e-05	0.411427	0.0843966	3
Segetibacter	-0.35869	0.314044	0.0117417	0.851121	0.0145876	3
Chloracidobacterium	-0.0465901	0.897968	0.868843	0.541562	-0.0430463	1
Sporacetigenium	0.380386	0.301984	0.0438927	0.064929	-0.117865	3
Thauera	-0.536627	0.198301	0.118507	0.00115308	0.296134	5
Georgfuchsia	0.0763713	0.875586	1.51672611810332e-07	0.383979	0.0775255	3
Citrobacter	-0.0853913	0.843746	0.0464798	0.0662894	-0.178003	3
Candidatus Carsonella	-0.526851	0.197182	0.120514	0.000479219	0.306443	5
Anaerosolibacter	-0.0379987	0.90926	0.00446546	0.914252	-0.00794157	3
Gp4	0.723995	0.0109638	0.0104702	0.301164	-0.0649274	4
Dethiosulfatarculus	-0.261008	0.339214	0.254785	0.4481	-0.038691	1
Phocaeicola	0.0795798	0.855858	0.00804997	0.0172775	-0.228433	5
Clostridioides	0.147334	0.736941	0.836123	0.513328	0.0659342	1
Denitratisoma	0.959811	0.0526994	8.45422283705358e-10	0.351339	-0.0730241	3
Litoribacillus	-0.230312	0.447857	0.588641	0.466127	0.0445149	1
Methanosarcina	0.184188	0.639134	0.0109281	0.191173	-0.108445	3
Pacearchaeota Incertae Sedis AR13	-0.407677	0.324602	0.141901	0.70349	-0.0274447	3
Anaerotaenia	0.137397	0.793602	0.0131558	0.120901	-0.127805	3
Hydrogeniiclostridium	0.28845	0.382	0.564516	0.676851	-0.0221715	1
Filomicrobium	-0.0879837	0.872596	0.968936	0.843014	-0.0163004	1
Peptostreptococcus	0.00538458	0.99026	0.423683	0.707067	0.0380455	1
Haliangium	-0.104651	0.786054	0.000452172	0.42898	0.0595695	3
Hydrogenibacillus	-0.480328	0.337147	0.957556	0.282741	-0.110352	1
Janthinobacterium	-0.0237196	0.962237	6.39104265993012e-06	0.196107	-0.10819	3
Pseudorhodoferax	0.556814	0.261247	0.084467	0.0276674	0.166584	5
Desulfothermobacter	0.76076	0.0527912	0.00578413	0.943399	-0.00474372	3
Endobacter	0.68001	0.120446	0.271613	0.144922	0.139229	5
Plesiocystis	0.485082	0.148023	0.0108653	0.469935	-0.0539648	3
Sphingorhabdus	0.730437	0.04152	0.412803	0.271425	0.084199	2
Caldalkalibacillus	-0.551828	0.190745	2.66398845906715e-10	0.30281	0.0791577	4
Perspicuibacter	0.352053	0.373119	0.50286	0.234317	-0.0799491	1
Ktedonobacter	0.411909	0.277513	3.92808609842295e-05	0.537329	-0.0496371	3
Shewanella	0.618933	0.124684	0.000302795	0.0132261	0.212539	5
Propioniciclava	0.20425	0.621195	0.000158088	0.787941	0.0194573	3
Hydrogenothermus	-0.141904	0.790179	0.0218165	0.697666	0.0358859	3
Anoxybacter	-0.30541	0.47651	1.78262426837717e-06	0.553624	-0.0440276	3
Providencia	0.382686	0.432071	0.372839	0.429549	-0.0881076	1
Armatimonadetes_gp5	0.628505	0.0292442	0.0170267	0.67508	-0.0269264	4
Edwardsiella	0.123178	0.780935	0.218775	0.853201	-0.0187407	1
Advenella	0.323232	0.540326	0.0173081	0.00200533	-0.261477	5
Pseudofrancisella	-0.20343	0.483716	0.0116838	0.724743	-0.0228458	3
Occallatibacter	-0.214166	0.605665	8.96531167711629e-05	0.293041	0.0922511	3
Fannyhessea	-0.0842126	0.78417	0.00448928	0.840276	-0.0126362	3
Angustibacter	-0.114922	0.806993	0.0825387	0.792745	0.0210795	3
Geminisphaera	-0.00541569	0.988482	0.920627	0.681737	0.0354241	1
Phaeobacter	-0.279841	0.488214	0.593858	0.117296	0.116054	1
Lamprocystis	-0.206381	0.671713	0.167991	0.0869417	0.140442	1
Deinobacterium	-0.147971	0.741066	0.365021	0.396634	0.0673128	1
Gelria	0.361864	0.435931	0.00323277	0.0661486	-0.153077	5
Sphingopyxis	0.512519	0.164069	0.00397608	0.0211494	0.170714	5
Bacteriovorax	-0.185129	0.568687	0.0317182	0.0200423	0.145544	5
Ralstonia	0.376461	0.417195	0.000207602	0.481082	-0.0703855	3
Anaerobacter	0.0391859	0.90913	0.000321902	0.543815	-0.0447012	3
Acidiferrimicrobium	-0.0845306	0.826742	0.0495618	0.345528	-0.0820406	3
Thermanaerothrix	0.0945903	0.759085	0.19581	0.0364045	-0.120474	5
Algicola	0.0689408	0.82784	0.122386	0.118093	0.0944793	3
Methyloligella	0.187767	0.625616	0.0661566	0.696206	-0.029354	3
Desulfocarbo	-0.0240569	0.954798	6.23055025238515e-05	0.671909	-0.0354319	3
Proteus	0.900399	0.0483524	0.307216	0.256113	-0.117492	2
Sinosporangium	0.0733519	0.882247	3.17947180525104e-07	0.56379	-0.0463864	3
Anaerovibrio	0.0106795	0.979715	0.108346	0.787118	0.0192141	3
Paeniclostridium	0.358356	0.365062	0.448175	0.163568	0.125579	1
Herbinix	0.294272	0.49638	0.155218	0.982133	0.00221001	3
Oblitimonas	0.589428	0.105396	0.000110474	0.453647	0.0583345	3
Sulfurivermis	0.0359579	0.915678	0.811768	0.393224	0.0666491	1
Craurococcus	0.225273	0.486513	0.289933	0.938659	0.00423628	1
Hypnocyclicus	-0.174686	0.682026	0.538061	0.0654028	-0.161638	1
Hungatella	-0.349851	0.441757	0.0962878	0.834043	-0.016267	3
Methylotuvimicrobium	-0.212765	0.660669	0.00614991	0.13897	0.127452	3
Thiococcus	-0.648658	0.177445	2.45357808313223e-07	0.550531	-0.0495742	3
Lautropia	0.618191	0.184139	0.775524	0.0279752	0.191935	5
Methylovirgula	0.756911	0.036307	1.39789752671377e-09	0.242866	0.0781269	3
Rhodopila	-0.72693	0.0651184	0.641126	0.804701	0.0215806	2
Desulfatitalea	0.392631	0.232259	0.0238179	0.0219295	0.165422	5
Ensifer	-0.769454	0.143161	0.544717	0.108035	0.143694	2
Stella	0.377337	0.269416	0.000810969	0.246395	-0.0833435	3
Planctopirus	0.0741552	0.841175	0.533427	0.769883	-0.0241589	1
Paradevosia	-0.414648	0.355436	0.0361914	0.90824	0.00833702	3
Heliobacillus	0.440521	0.238261	0.878218	0.678702	-0.0346698	1
Methylotenera	-0.51814	0.312467	0.155237	0.0960549	0.132998	3
Gangjinia	-0.238522	0.528938	0.928815	0.64348	0.0309394	1
Hydrogenispora	-0.470352	0.121359	0.912047	0.954279	-0.00330478	2
Isosphaera	0.47516	0.338165	0.259261	0.124857	-0.130107	1
Phytohabitans	-0.0697272	0.889667	0.0399444	0.388864	-0.0765336	3
Longimicrobium	0.286646	0.433737	0.101492	0.437764	-0.0616048	3
Muribaculum	-0.582046	0.0982022	0.00802873	0.12003	0.120889	5
Paracoccus	0.546508	0.203415	0.0005677	0.00847608	0.207327	5
Salinirepens	-0.236604	0.589505	0.949871	0.712683	0.0329245	1
Agrobacterium	0.982868	0.0211461	0.000275492	0.0243448	0.203786	5
Crossiella	-0.330134	0.497944	0.0020879	0.674529	0.0349271	4
Methanospirillum	-0.264041	0.545495	9.95912868518094e-06	0.671806	-0.0295485	3
Alkalilactibacillus	-1.26889	0.00245047	0.0512301	0.0185353	0.179061	5
Perexilibacter	-0.192594	0.602626	0.00586881	0.541431	-0.0377363	3
Frischella	-0.466824	0.317876	0.918328	0.841378	0.0163029	1
Oceaniglobus	0.448297	0.350483	0.107073	0.222435	-0.0941237	3
Fulvimonas	0.0797198	0.843339	5.3845677857338e-06	0.228438	0.100548	3
Rubrobacter	0.449354	0.223774	0.00762911	0.000857163	-0.263528	5
Frankia	0.177565	0.679304	0.0208402	0.175869	-0.113123	3
Haliscomenobacter	-0.784262	0.0492421	0.000771105	0.309262	0.0879683	4
Luteibacter	0.555872	0.236986	0.858277	0.929004	-0.00799066	1
Peptoclostridium	0.379431	0.400872	0.0369083	0.459909	0.0579275	3
Occidentia	-0.233731	0.441363	0.0688839	0.25666	0.0750713	3
Parablastomonas	-0.457654	0.392474	0.0079302	0.81814	0.0186096	3
Buttiauxella	-0.15053	0.750323	0.145349	0.00445647	0.300252	5
Bdellovibrio	0.291383	0.231597	0.218473	0.865457	-0.00942121	1
Thioreductor	-0.234031	0.572507	0.354263	0.266368	0.0850076	1
Pseudohongiella	1.14855	0.00421185	0.120165	0.448086	-0.0570874	2
Pandoraea	0.29693	0.379344	0.0359768	0.110162	-0.120135	5
Rhodobium	-0.364581	0.266613	0.767158	0.121247	-0.110501	1
Neglecta	-0.0272371	0.936996	0.252842	0.341516	0.0543862	1
Algoriphagus	0.802941	0.0362297	0.0082017	0.189641	0.0949444	4
Planosporangium	-0.302146	0.507458	0.0306442	0.479362	-0.0498219	3
Ignatzschineria	0.239073	0.556013	0.1106	0.19381	0.119178	3
Ohtaekwangia	0.00265938	0.993077	0.799168	0.102707	0.114431	1
Vaginisenegalia	0.0382286	0.906488	0.00037852	0.882551	0.010378	3
Roseibaca	0.598103	0.150269	0.454875	0.884843	-0.0109631	1
Enterovirga	-0.384564	0.211266	0.601494	0.991172	0.00077893	1
Novibacillus	1.11927	0.00343678	0.181798	0.489765	-0.0488135	4
Pseudohalioglobus	0.0788631	0.823667	0.000123614	0.978264	0.00206424	3
Iamia	0.458386	0.206727	0.00129127	0.20522	-0.0836651	3
Thiobacter	0.273027	0.571102	0.00806088	0.618322	0.0389628	3
Robinsoniella	-0.155071	0.683563	0.0502301	0.790088	0.022279	3
Alkanindiges	-0.656379	0.118384	0.544889	0.031845	0.204124	5
Pilimelia	0.0295444	0.947503	0.0272896	0.431972	-0.0603991	3
Blautia	0.0942221	0.824909	0.00235607	0.368562	-0.0838879	3
Gudongella	0.46304	0.224792	0.0122063	0.658629	0.037017	4
Hamadaea	-0.390383	0.438106	0.946883	0.41953	0.0770036	1
Schlesneria	0.225662	0.525097	0.995442	0.461836	-0.0481373	1
Raoultella	-0.165474	0.697596	0.00109245	0.475669	0.0660172	3
Anaerofustis	-0.423932	0.129348	3.18587914511427e-06	0.675829	-0.0241604	3
Phreatobacter	0.189714	0.60017	0.0730438	0.959975	0.00412009	3
Paramuribaculum	-0.915597	0.0195922	0.00357888	0.346504	-0.0729619	4
Victivallis	-0.571474	0.04593	0.00171152	0.378858	-0.0498398	4
Gp13	0.275906	0.462734	2.68803778848021e-09	0.491173	-0.0478536	3
Thiovulum	-0.261158	0.558217	0.117347	0.973617	-0.00218738	3
Desulfosporomusa	-0.330333	0.314641	3.64501274210915e-05	0.850657	0.012584	3
Aquabacter	-0.292194	0.493395	0.0184702	0.388037	-0.0643807	3
Clostridium XlVb	-1.04984	0.0131826	5.40953854878421e-06	0.46841	0.055178	4
Dactylosporangium	0.0288334	0.952105	0.0137664	0.56415	0.050327	3
Azoarcus	0.222176	0.655868	0.0481371	0.432393	-0.0578153	3
Caballeronia	0.122695	0.802465	8.85355142524476e-05	0.977853	0.0024761	3
Ruficoccus	0.0718593	0.830711	7.22858759995711e-07	0.123809	0.0956819	3
Dendrosporobacter	-0.425357	0.191573	6.62125968237859e-05	0.592805	-0.0337334	3
Cryptomonadaceae	-0.459093	0.365033	0.00683605	0.836252	-0.0165937	3
Kocuria	-0.250819	0.607367	0.141151	0.0386123	0.166227	5
Pseudoduganella	0.26252	0.492281	8.49399741288116e-06	0.171039	0.108959	3
Coralloluteibacterium	0.546183	0.149327	5.53759544164452e-05	0.661284	0.0317042	3
Niastella	-0.040316	0.923409	0.17545	0.587071	0.051948	1
Algisphaera	-0.247528	0.498391	0.569465	0.324415	0.0649434	1
Ferruginivarius	0.0779035	0.845061	0.00953253	0.802957	-0.0197884	3
Chitinivibrio	-0.771972	0.00264916	0.0581043	0.822177	0.0128609	4
Fibrobacter	-0.12644	0.694432	0.849094	0.0480514	0.145265	1
Lactococcus	0.705362	0.0808758	0.297859	0.0681296	-0.165605	5
Woeseia	-0.435168	0.332637	0.311797	0.388955	0.0667882	1
Gracilibacter	0.312719	0.389299	0.967191	0.590215	-0.0425898	1
Glutamicibacter	-0.217872	0.635993	1.91345922866736e-05	0.0286948	0.205893	5
Bangiophyceae	-0.721114	0.0495249	0.710431	0.0765643	0.128931	2
Vulgatibacter	-0.31785	0.345101	0.0884209	0.326852	-0.0677804	3
Oceanicoccus	0.266886	0.392462	0.998056	0.0584258	0.132852	1
Amnibacterium	0.324324	0.439438	0.015253	0.254418	0.10495	3
Asticcacaulis	-0.272993	0.313325	0.0544663	0.317929	0.0552947	4
ZB3_genera_incertae_sedis	-0.501203	0.152658	0.000138485	0.214467	-0.0921839	3
Alterococcus	-0.0567643	0.879221	0.21015	0.134423	-0.0960749	1
Propionigenium	-1.33125	0.00374449	0.0101502	0.119682	0.123148	5
Albibacterium	-0.23285	0.404988	0.076961	0.0874649	0.107636	3
Robiginitomaculum	0.512968	0.15344	0.196178	0.855932	-0.0123989	2
Spirillospora	0.391938	0.369191	0.000562105	0.0823546	-0.139961	3
Biomaibacter	0.3883	0.300841	2.08784036751428e-07	0.773194	0.0218646	3
Casimicrobium	0.420255	0.390154	0.410702	0.639663	0.0364616	1
Brucella	-0.329199	0.39182	0.132509	0.333539	0.0762868	3
Acidicaldus	-0.181899	0.655096	0.0320354	0.617716	-0.0423773	3
Dankookia	0.833059	0.0754381	0.261779	0.481075	-0.0574249	4
Metakosakonia	0.295204	0.437277	0.0472976	0.00402083	-0.174905	5
Metalysinibacillus	0.229667	0.437258	0.0481208	0.809994	-0.016067	3
Fusobacterium	0.0808721	0.829524	0.865241	0.580313	0.047795	1
Paraeggerthella	0.316523	0.338679	0.0295543	0.772993	0.0214794	3
Aquisalibacillus	-0.00562992	0.989689	0.458172	0.00442123	0.225195	5
Labrys	0.109946	0.776548	0.284446	0.902083	-0.0101386	1
Erwinia	-0.0479809	0.906631	3.26824614281722e-08	0.0834998	0.138386	5
Ancalomicrobium	-0.373358	0.385667	0.00343089	0.504977	-0.0499209	3
Sterolibacterium	-0.278433	0.535247	0.105166	0.0195929	0.190295	5
Thioalkalispira	-0.895752	0.0229313	0.563984	0.411704	0.0654209	2
Woesearchaeota Incertae Sedis AR16	-0.782876	0.0642236	0.417261	0.0733231	0.124034	2
Euzebya	0.497101	0.220612	0.946327	0.435631	-0.0560363	1
Brevinema	0.197148	0.502343	0.00390154	0.792723	-0.0169726	3
Dehalogenimonas	0.697153	0.0213458	0.244211	0.543586	0.0412561	4
Chitinilyticum	0.194349	0.593662	0.347752	0.418745	-0.0621494	1
Pseudoseohaeicola	-0.536406	0.151035	0.00127314	0.917403	0.00848314	3
Fangia	-0.334083	0.34498	0.00105983	0.176038	0.104251	3
Blastococcus	0.434432	0.316679	0.708597	0.0284401	-0.190028	1
Permianibacter	-0.509019	0.222012	0.447667	0.607192	-0.0413591	1
Pelotomaculum	0.65557	0.138492	0.278383	0.154259	-0.110383	5
Pleomorphochaeta	0.00977471	0.979468	0.49393	0.648764	0.0397354	1
Siculibacillus	-0.0376545	0.920739	0.39892	0.994974	0.000529463	1
Mariniblastus	0.898444	0.0502442	0.755666	0.195033	0.100583	2
Tardiphaga	-0.0455329	0.924043	0.552767	0.135852	-0.114235	1
Vitiosangium	-0.227967	0.569271	0.953168	0.840448	0.0154166	1
Aquirufa	-0.788464	0.0233024	3.92031293568324e-06	0.124701	-0.106402	5
Cereibacter	-0.0531451	0.909204	0.204743	0.878804	0.0112397	1
Levilinea	-0.163671	0.612553	0.0545372	0.339958	0.0692621	3
Cupriavidus	-0.219553	0.595509	0.00208868	0.91238	-0.00985816	3
Thermoanaerobaculum	0.569533	0.115929	0.405274	0.764849	-0.0217322	2
Hespellia	-0.195162	0.629889	0.0136201	0.0556459	0.155765	3
Erysipelotrichaceae_incertae_sedis	0.333105	0.26449	0.356853	0.0379018	0.139837	5
Zea	-0.0141163	0.970769	0.0425297	0.0839257	-0.118478	3
Bulleidia	0.15906	0.61248	0.366473	0.972769	0.00237646	1
Cohnella	-0.146509	0.697951	0.112248	0.246381	-0.0968127	3
Gp22	0.210025	0.492979	0.627836	0.992851	-0.000605088	1
Phocea	-0.481179	0.140647	0.000304135	0.259942	0.0792927	3
Entomoplasma	0.000916427	0.99751	0.00191988	0.703841	0.0244777	3
Caproiciproducens	-0.127403	0.722409	0.0131981	0.764598	-0.0204735	3
Marinicrinis	-0.331263	0.388853	0.26512	0.729658	0.0302921	1
Sediminicoccus	0.490894	0.13561	0.34892	0.329131	0.0731962	1
Harryflintia	0.376952	0.168729	0.054042	0.532209	-0.0322754	4
Alkaliflexus	0.169226	0.69848	0.168629	0.611541	-0.0354075	1
Chondromyces	0.260912	0.479343	0.205134	0.0895276	-0.142114	1
Skermanella	0.750834	0.033268	0.159878	0.963219	0.0036833	2
Streptosporangium	-0.315071	0.446542	0.789811	0.0461777	0.142	1
Psychrobacillus	-0.978295	0.0103946	0.546603	0.763911	-0.025836	2
Alysiella	-0.102486	0.812235	0.360167	0.104839	-0.126555	1
Bryobacter	-0.416697	0.219329	0.00932146	0.453749	-0.0565648	3
Bifidobacterium	-0.744203	0.0304489	0.121381	0.37365	-0.0690072	2
Gp5	0.125157	0.715933	0.00945784	0.662668	-0.0308813	3
Anaerosporomusa	-1.04592	0.0173554	0.000346442	0.791798	-0.0188426	4
Longicatena	0.519503	0.162012	0.000413869	0.118489	-0.115244	5
Fluviispira	-0.553999	0.11088	7.48351081397668e-06	0.79441	0.0167724	3
Nguyenibacter	-0.198182	0.690044	0.00322077	0.408337	-0.0744236	3
Omnitrophica_genera_incertae_sedis	1.06444	0.00164247	0.498276	0.699917	0.0248412	2
Terriglobus	0.117648	0.773916	0.00611443	0.570581	-0.0470686	3
Lawsonia	-0.222903	0.605924	0.00813681	0.963224	-0.00350017	3
Diaphorobacter	0.480031	0.314988	0.84138	0.778692	0.0209765	1
Desulfovirgula	0.154882	0.677321	0.000219504	0.398183	-0.0512631	3
Kineothrix	-0.883033	0.0657698	0.0963203	0.298518	0.0909773	2
Immundisolibacter	-0.604369	0.154048	0.0285446	0.308828	-0.0759566	3
Constrictibacter	-0.142506	0.653036	0.000571949	0.64419	-0.0285104	3
Acidibrevibacterium	0.195309	0.597546	0.371928	0.199284	0.106775	1
Deinococcus	0.20319	0.617344	0.00049226	0.783692	0.0223377	3
Acidihalobacter	0.404122	0.299556	0.380986	0.681647	0.0253506	1
Methanolinea	-0.124663	0.779703	0.000298985	0.211202	-0.090409	3
Agitococcus	-1.16735	0.00873264	0.163101	0.154842	0.12839	2
Micropruina	0.12833	0.789795	0.910975	0.771389	-0.022848	1
Porphyrobacter	0.501676	0.315424	0.00226142	0.874615	0.0146886	3
Achromobacter	-0.0747822	0.847755	0.546631	0.242829	-0.104225	1
Stigmatella	0.64428	0.095959	0.505176	0.443446	-0.0674466	2
Desulfovirga	0.0408053	0.908191	0.93743	0.299237	0.0776086	1
Agathobacter	0.201061	0.601644	0.269035	0.176258	-0.118504	1
Euryhalocaulis	-0.296767	0.509747	0.98841	0.0669518	0.147707	1
Variibacter	-0.0437127	0.91264	0.192946	0.460747	0.0626061	1
Lachnospiracea_incertae_sedis	-0.343732	0.37853	0.00140767	0.361475	0.0697463	3
Desulfatibacillum	-0.688653	0.160496	0.451909	0.705594	-0.033548	2
Schaalia	-0.392978	0.349891	0.000155483	0.445314	-0.0457637	3
Planococcus	0.35432	0.385791	0.0149526	0.172804	0.10097	3
Alkalihalobacillus	0.467908	0.248892	0.0921245	0.566694	-0.0523887	4
Arvibacter	-0.290408	0.481366	0.908908	0.331453	0.0683231	1
Modestobacter	0.898799	0.0237024	0.00280516	0.484749	-0.0607126	4
Venenivibrio	-0.397268	0.251398	0.00306463	0.72409	0.0241384	4
Beutenbergia	0.99284	0.0113693	0.542944	0.580307	-0.0300072	2
Blastochloris	0.155324	0.717624	0.789901	0.0466023	-0.158798	1
Chthonobacter	-0.375443	0.379268	0.310746	0.802616	0.0204208	1
Haliea	0.0959913	0.806267	0.845025	0.0806478	0.132966	1
Pinisolibacter	-0.218327	0.560999	0.199731	0.432976	-0.067193	1
Woesearchaeota Incertae Sedis AR18	-0.526222	0.166363	0.768575	0.818198	0.0146386	1
Armatimonas/Armatimonadetes_gp1	-0.0420083	0.901248	9.42410241515331e-06	0.162167	0.0817866	3
Commensalibacter	-0.0153393	0.961762	0.574435	0.329968	0.0641251	1
Patulibacter	0.305183	0.385619	0.00237396	0.605022	0.0399621	3
Turicibacter	0.330855	0.341188	0.165102	0.479122	0.0558002	1
Tumebacillus	-0.120769	0.759976	0.00111629	0.966403	0.00297861	3
Stenotrophobium	0.396765	0.324481	0.00933359	0.564189	-0.0446811	4
Turicimonas	-0.9738	0.000690307	0.295064	0.378222	0.0510846	2
Thermanaeromonas	-0.468787	0.154299	0.000385612	0.206003	0.089825	3
Kineococcus	0.160237	0.689471	2.67999073600729e-06	0.0125171	0.203669	5
Malaciobacter	0.241164	0.476207	0.652624	0.587737	0.042167	1
Daejeonella	0.523395	0.240497	0.0115196	0.000728146	0.27472	5
Dyella	0.221731	0.56833	0.000499867	0.0918066	-0.134948	3
Blastomonas	-0.0637485	0.866231	0.390203	0.508029	-0.0566446	1
Calochaete	-0.148111	0.637208	0.000904041	0.215158	0.0768822	3
Sorangium	-0.579636	0.144355	0.000428757	0.160164	0.10149	3
Calderihabitans	0.635199	0.0659236	0.732526	0.703053	0.0259097	2
Turneriella	0.498239	0.204471	0.00265369	0.709784	0.0246403	3
Anaeroarcus	0.193518	0.598972	0.179462	0.0916117	-0.136536	1
Roseburia	0.150462	0.661985	0.532093	0.610175	0.040275	1
Bacilliculturomica	0.260298	0.50108	0.719031	0.282185	-0.0877726	1
Thermacetogenium	0.0198863	0.949448	0.00335174	0.131841	-0.103612	3
Salinispora	-0.142328	0.716544	6.07805133950472e-06	0.554541	-0.0473408	3
Acholeplasma	0.0266181	0.941054	0.0442316	0.312502	-0.0721973	3
Aquicella	0.69809	0.0730132	1.69885337310562e-05	0.974472	0.00222388	3
Thermodesulforhabdus	-0.253246	0.412863	0.999652	0.0314768	-0.151243	1
Adhaeribacter	-0.00660709	0.982437	0.725092	0.424552	0.0514751	1
Rubricoccus	0.0660439	0.81363	0.672677	0.936006	0.00514249	1
Sulfuricaulis	0.0678095	0.828396	0.366799	0.0931727	0.0989882	1
Haemophilus	-0.0365785	0.907166	0.00829674	0.551115	-0.0415605	3
Microbacterium	-0.579109	0.139286	0.800943	0.549779	0.0487736	1
Frateuria	0.114336	0.759425	0.0210032	0.282135	-0.0898684	3
Porticoccus	-0.15449	0.709136	0.332054	0.11308	0.112889	1
Sandarakinorhabdus	0.141758	0.705029	0.0364516	0.0303242	0.143401	5
Williamsia	0.158635	0.676143	0.91718	0.511546	0.0457167	1
Polycyclovorans	-0.040476	0.918378	0.0096507	0.865786	-0.0110639	3
Gemmatirosa	0.551466	0.127672	6.1331972445398e-05	0.356505	-0.0709764	3
Thiohalomonas	0.630063	0.101199	0.31443	0.953588	0.00419514	2
Acidobacterium	0.47033	0.293906	0.000212154	0.0591257	-0.138185	3
Microlunatus	-0.797526	0.0753251	0.376769	0.799576	-0.0239879	2
Veillonella	-0.703015	0.0276574	0.057557	0.429278	0.0566396	4
Microbacter	0.0231872	0.948898	0.0398297	0.965473	0.00256602	3
Rickettsia	-0.643036	0.0365187	0.371283	0.650307	0.0317016	2
Alistipes	-0.018814	0.955606	0.221026	0.590651	-0.0415341	1
Aliidongia	0.476269	0.265717	0.0444338	0.696173	-0.0279802	3
Ornithinicoccus	0.701851	0.0984065	0.403336	0.399222	-0.0587976	2
Intestinimonas	0.184337	0.627284	0.000470982	0.594741	0.0365003	3
Limosilactobacillus	0.106919	0.713061	0.0542166	0.615443	-0.0330238	3
Acidaminobacter	0.571885	0.129736	0.0757018	0.218682	-0.0966551	4
Chryseotalea	-0.572826	0.120027	0.964309	0.607106	0.0380473	2
Hydrogenoanaerobacterium	-0.413027	0.226022	0.0410441	0.685535	0.0304758	3
Oceanispirochaeta	-0.0616578	0.884658	0.803005	0.425905	0.0571933	1
Inhella	0.6675	0.0467423	5.23888069517655e-06	0.00172987	0.213521	5
Algiphilus	-0.025075	0.946264	3.9578445649152e-08	0.927751	0.00665919	3
Puia	-0.0710744	0.855082	0.000384824	0.648179	-0.0306116	3
Desulfopila	0.759046	0.104072	0.31002	0.556187	0.0494339	2
Thermomonas	0.23507	0.494286	0.628031	0.172636	-0.105723	1
Spirosoma	-0.18795	0.574065	0.0156446	0.718214	0.0234425	3
Ferritrophicum	1.09914	0.0178703	0.00193065	0.156741	0.0913048	4
Piscirickettsia	-0.0444553	0.914979	0.0280687	0.894638	0.0105771	3
Caldisalinibacter	0.0756188	0.838449	0.100764	0.968085	-0.00337363	3
Fontimonas	-0.172314	0.571626	0.980828	0.91211	0.00773859	1
Geosporobacter	-0.116818	0.77524	0.223146	0.66177	0.0348595	1
Siccirubricoccus	0.157387	0.711064	0.835487	0.483232	0.048583	1
Oryzomicrobium	-0.157062	0.631026	0.758813	0.42621	-0.0597678	1
Domibacillus	-0.178723	0.673207	0.777013	0.441889	-0.0617551	1
Desulfacinum	-0.0593099	0.877793	1.78988511577867e-07	0.512843	0.0504757	3
Prevotella	-0.134523	0.682944	0.0416992	0.135988	-0.110262	3
Falsiporphyromonas	0.264713	0.491785	0.000396241	0.930242	0.00724093	3
Hydrocarboniclastica	-0.481947	0.221507	0.555388	0.368212	-0.0702165	1
Leptonema	0.326028	0.321888	0.151746	0.76479	-0.021502	3
Ureibacillus	-0.16537	0.687196	0.709674	0.221598	-0.0983745	1
Desulfonispora	0.219129	0.467471	0.0389507	0.975198	-0.00210496	3
Holdemania	-0.462227	0.250701	0.0423573	0.203526	0.0885003	3
Nocardia	0.351724	0.381867	0.00621788	0.347181	-0.0738963	3
Allohumibacter	-0.628487	0.107727	0.353121	0.399377	-0.0570032	2
Sulfurospirillum	0.18159	0.526294	0.144866	0.00766328	0.170674	5
Roseiflexus	1.00076	0.0147939	0.104111	0.0873301	-0.105766	5
Oryzihumus	0.177173	0.605896	1.19763553014615e-13	0.269159	-0.0663192	3
Savagea	0.19844	0.46545	0.0867201	0.266419	-0.0678911	3
Thalassocella	-0.167129	0.614665	0.181466	0.0834538	0.129982	1
Aerosakkonema	-0.32462	0.355724	0.118474	0.871719	-0.0128509	3
Belnapia	-0.266977	0.490106	0.328255	0.719032	0.0249598	1
Kineosphaera	0.62079	0.122853	0.141482	0.207314	-0.0743222	4
Pseudescherichia	-0.0683629	0.843091	0.0461974	0.624143	-0.0353809	3
Proteinivorax	0.168548	0.578513	0.725929	0.037898	-0.143356	1
Exilispira	-0.165487	0.620118	0.0018945	0.88333	-0.010768	3
Desertibacter	0.107268	0.755997	3.2858681147695e-06	0.484685	-0.0498437	3
Rhodopirellula	0.525202	0.185026	0.222694	0.014019	0.149158	5
Alkalibacter	0.523945	0.132287	0.969901	0.613058	-0.0388914	2
Crocosphaera	-0.196237	0.55	0.0545621	0.159746	-0.0964479	3
Lysobacter	0.670054	0.0865878	0.420037	0.000858348	-0.266575	5
Lawsonibacter	-0.292205	0.357195	0.0141645	0.18608	0.0893019	3
Succinimonas	0.112845	0.684922	8.92039601808803e-05	0.653426	0.0263881	3
Alcaligenes	-0.158282	0.609528	0.642154	0.72165	0.0253896	1
Basilea	0.336894	0.321965	0.0357213	0.0229234	-0.152175	5
Roseimicrobium	0.451801	0.138295	0.0256655	0.0532942	-0.125939	5
Sporolituus	0.144797	0.691678	0.923471	0.910558	0.00739195	1
Dulcicalothrix	-0.577592	0.115429	0.549654	0.240726	0.083982	2
Gloeomargarita	0.16977	0.631516	0.0564859	0.101465	0.129958	3
Pelomicrobium	0.330383	0.368151	1.5831313567003e-05	0.013782	-0.165085	5
Sediminispirochaeta	0.348846	0.209552	0.0482905	0.982524	0.00132159	4
Pyruvatibacter	-0.198361	0.574979	0.0560008	0.276122	0.0730036	3
Vibrio	0.0530184	0.861383	0.0019049	0.629067	0.0289029	3
Afipia	-0.202748	0.60177	0.80822	0.0316591	0.170681	1
Herminiimonas	0.472682	0.251623	0.314524	0.0152554	-0.17412	5
Pseudaeromonas	-0.0277878	0.947044	0.181234	0.701235	0.0279011	1
Flavilitoribacter	0.261049	0.430356	0.223463	0.213381	0.0917611	1
Sarcina	-0.288388	0.46058	0.710966	0.880988	-0.0119977	1
Rhabdothermus	-0.119323	0.703063	0.124093	0.863393	0.0122655	3
Elstera	0.280197	0.391113	0.0384873	0.058015	-0.138588	3
Desulfocella	-0.549619	0.0948743	0.412472	0.703797	-0.0285687	2
Dialister	0.376053	0.230799	0.0382334	0.363997	-0.0635396	4
Swingsia	-0.0609917	0.849917	0.728904	0.264069	-0.0710399	1
Corynebacterium	0.17629	0.613076	0.154942	0.00839307	-0.204933	5
Puniceicoccus	0.0974688	0.800911	0.0103145	0.131058	0.101515	3
Candidatus Brocadia	-0.121124	0.741178	0.775096	0.0467484	-0.139982	1
Limimonas	0.366814	0.28657	0.00125386	0.659712	0.0331903	3
Amedibacillus	-0.491674	0.109937	0.821233	0.739484	0.0233784	2
Gilliamella	-0.935861	0.00098983	0.0702966	0.0134115	0.153813	5
Ruminococcus	0.467799	0.128623	0.00472049	0.173001	-0.0910028	4
Dehalobacter	-0.404827	0.22061	0.000188933	0.953501	0.00415079	3
Labedaea	0.072337	0.840881	0.0658663	0.0984927	-0.088121	3
Polyangium	0.166376	0.613988	0.355781	0.197453	0.0920237	1
Rhabdobacter	-0.707438	0.0891249	0.000217341	0.953561	0.00381689	3
Dethiosulfatibacter	0.525499	0.139419	0.244386	0.777557	-0.0216234	2
Pseudomaricurvus	0.238336	0.548017	0.214637	0.40292	-0.0598291	1
Sphaerobacter	0.36101	0.297834	0.0473763	0.560792	-0.0426382	3
Hydrotalea	0.255993	0.396451	0.409777	0.689352	0.0276722	1
Marinimicrobia_genera_incertae_sedis	-0.469991	0.20408	0.437788	0.211913	-0.0972934	1
Tepidibaculum	-0.367103	0.306923	0.296113	0.505031	0.0450382	1
Mangrovitalea	-0.151884	0.688472	0.0878892	0.648285	0.0333146	3
Morganella	-0.0144258	0.969148	0.644859	0.815446	-0.0200289	1
Nitriliruptor	0.215046	0.581607	0.000605101	0.0904179	0.124225	3
Cryptanaerobacter	0.434577	0.183448	0.0392201	0.301457	-0.0614776	4
Tuwongella	0.79373	0.0465271	0.785689	0.700955	0.026586	2
Duncaniella	-0.719323	0.0648902	0.74483	0.428937	0.0701527	2
Puzihella	-0.398898	0.313667	0.343684	0.393536	-0.0641234	1
Gryllotalpicola	0.510574	0.21995	0.580577	0.517375	0.0426021	1
Paludicola	0.123917	0.683615	0.871346	0.899778	0.00881706	1
Dissulfuribacter	-0.35059	0.272988	0.523753	0.492582	-0.0489777	1
Arachidicoccus	0.665802	0.0601294	0.0232383	0.398333	0.064838	4
Paraoerskovia	0.151141	0.623303	5.26668895731579e-10	0.445501	0.0446164	3
Telluribacter	0.149003	0.671484	0.00166718	0.602303	0.0399627	3
Iodobacter	-1.15407	0.00264402	0.000180444	0.0280075	0.153673	5
Nevskia	-0.0887925	0.783655	0.478445	0.516499	0.0481321	1
Thermomonospora	0.0962352	0.791554	0.000694265	0.492265	-0.0540786	3
Shinella	0.772185	0.0172671	2.23457437255814e-07	0.00914833	0.148605	5
Aureimonas	-0.205036	0.580202	0.0100015	0.510189	-0.0497557	3
Chujaibacter	0.104433	0.732883	0.00974627	0.184463	-0.0901486	3
Foliisarcina	0.0590894	0.845155	0.25509	0.721408	0.0246694	1
Rippkaea	-0.353879	0.377348	0.283088	0.882871	0.0105486	1
Laribacter	0.995498	0.00423034	0.0960668	0.465	-0.0494843	2
Guggenheimella	-0.31182	0.401635	0.00166657	0.195203	-0.0908195	3
Tenggerimyces	0.709235	0.0817621	0.00384022	0.488036	-0.045723	3
Kitasatospora	0.0764007	0.810484	0.00072354	0.0147849	-0.166594	5
Albidovulum	-0.376221	0.343033	0.491637	0.0955238	-0.101454	1
Derxia	-0.438053	0.241954	0.173358	0.243043	-0.0733912	4
Soortia	0.343424	0.305847	0.00407863	0.821903	-0.0149435	3
Methyloferula	0.19131	0.541474	0.0777142	0.702178	0.026432	3
Xanthomonas	-0.545026	0.105995	0.00797753	0.803513	-0.0141232	4
Cellulosimicrobium	-0.0563646	0.853102	0.204848	0.433156	0.0544505	1
Lacrimispora	-0.0343916	0.908792	0.724125	0.487061	-0.0479685	1
Traorella	-0.479736	0.124078	0.0884867	0.280755	0.0724799	3
Acidocella	0.229886	0.536029	6.8869440504403e-05	0.454004	-0.0522897	3
Promicromonospora	0.215223	0.487177	0.000656083	0.446243	0.0513116	3
Intestinibacter	-0.0602096	0.868508	0.808704	0.0426275	-0.162059	1
Corallococcus	-0.696041	0.0957677	0.34529	0.821762	0.0180372	2
Heliimonas	-0.373538	0.296033	0.582243	0.713523	-0.0301175	1
Tepidamorphus	-0.0103065	0.975109	0.048345	0.893792	-0.00995862	3
Thermodesulfovibrio	0.56783	0.0539959	0.0269459	0.467368	0.0447303	4
Xylanibacillus	-0.370928	0.322082	0.926479	0.439378	-0.0572702	1
Erysipelothrix	-0.191699	0.560494	0.502765	0.367759	-0.0679293	1
Roseimaritima	-0.19491	0.534887	0.0157525	0.347141	0.064722	3
Keratinibaculum	-0.242424	0.457199	0.0148914	0.501322	0.0356129	3
Oceanibacterium	-0.0469065	0.893411	0.0232523	0.182078	-0.0966268	3
Suicoccus	-0.156556	0.654402	0.7984	0.983788	-0.00150298	1
Ruminococcus2	0.266984	0.412569	0.0389629	0.566223	-0.0418959	3
Swaminathania	0.43066	0.128589	0.332482	0.319398	0.0639741	2
Limnochorda	-0.158537	0.604116	0.207162	0.249118	-0.0710968	1
Brevilactibacter	0.198236	0.575799	0.0181143	0.192905	-0.0740698	3
Formosimonas	-0.20902	0.554807	0.162764	0.569665	-0.0412116	1
Mailhella	0.0205341	0.952412	0.82778	0.752707	0.0249613	1
Nitratifractor	-0.652961	0.0560549	0.0895872	0.0900581	-0.130054	5
Oxobacter	-0.13786	0.714532	0.48902	0.687757	-0.0289186	1
Peptoniphilus	-0.213241	0.380437	0.517475	0.470248	-0.0374433	1
Luedemannella	0.305288	0.440106	0.499653	0.03352	-0.157281	1
Phycisphaera	-0.108511	0.711575	0.809606	0.0322489	-0.14307	1
Piscinibacterium	-0.255191	0.419685	0.0556384	0.627827	0.0346755	3
Marivibrio	-0.277394	0.46702	0.40605	0.629027	-0.0350147	1
Microgenomates_genera_incertae_sedis	0.0720137	0.811471	0.544316	0.293829	-0.0666562	1
Owenweeksia	-0.0707064	0.849246	0.738917	0.804334	0.01574	1
Thermotomaculum	0.476398	0.224401	0.616521	0.788221	-0.016121	1
Tindallia	0.243411	0.459141	0.0306405	0.971332	0.00238353	3
Granulicella	-0.161666	0.622521	0.00108422	0.627661	0.0346066	3
Chiayiivirga	0.0180864	0.948314	0.253678	0.756517	0.0197941	1
Cumulibacter	0.0437889	0.917652	0.000641677	0.916162	-0.00806778	3
Faecalibaculum	-0.201763	0.489827	0.616443	0.830624	0.0143666	1
Thermoactinomyces	-0.0877456	0.798752	0.032076	0.181388	0.0902233	3
Faecalimonas	-0.534242	0.175723	0.221028	0.673988	-0.0277121	1
Salimesophilobacter	-0.257993	0.436525	0.0200899	0.741872	0.0245068	3
Prosthecomicrobium	0.31244	0.313786	0.00360988	0.407728	-0.0560808	4
Sulfurifustis	0.289894	0.337077	0.333099	0.645177	0.0318371	1
Antricoccus	-0.352339	0.307669	0.182561	0.27008	0.0763007	1
Aquimonas	-0.620322	0.0536938	0.536616	0.0898286	0.123553	2
Oxalobacter	-0.60316	0.0754502	0.328952	0.120478	0.0886964	2
Aridibacter	-0.131562	0.69253	0.29185	0.471802	-0.0534113	1
Chthonomonas/Armatimonadetes_gp3	0.325157	0.341848	0.00290781	0.783697	-0.0189443	3
Yinghuangia	0.233261	0.500949	0.286475	0.0715962	-0.123785	1
Rhodocista	-0.501924	0.127153	0.90494	0.203709	-0.0744366	2
Anditalea	-0.151389	0.603728	0.34298	0.13851	0.0929625	1
Deferrisoma	-0.474433	0.252662	0.37647	0.701374	-0.031885	1
Magnetococcus	-0.259605	0.430191	0.0146138	0.105913	0.103422	5
Pleomorphomonas	-0.167431	0.638034	0.56195	0.868327	-0.0116866	1
Galliscardovia	-0.20755	0.510317	0.00426335	0.726442	-0.0244197	3
Brockia	0.295196	0.347185	0.00697198	0.00121197	0.22097	5
Enteroscipio	-0.00637841	0.985528	0.0869732	0.709688	-0.0297001	3
Mechercharimyces	-0.0579054	0.861123	0.0987779	0.736493	-0.0205558	3
Nesterenkonia	-0.246251	0.484712	0.328271	0.348548	-0.0753838	1
Desulfoprunum	0.0259624	0.92827	4.0572795955545e-05	0.825734	-0.0133949	3
Nocardiopsis	0.281324	0.32391	0.00709607	0.272197	-0.069452	3
Anaerosinus	-0.301791	0.338233	0.0016287	0.369433	0.0606239	3
Pseudaminobacter	-0.0184931	0.957499	0.913602	0.791426	0.0150153	1
Thermohalobacter	0.179434	0.624078	0.296619	0.345671	0.0674515	1
Umezawaea	-0.221882	0.47511	0.0229488	0.664607	-0.0300804	3
Aestuariispira	-0.221188	0.450943	0.978559	0.312833	0.065197	1
Caminicella	-0.216905	0.493774	0.0515149	0.93087	0.00575866	3
Succinispira	0.336698	0.27056	0.838007	0.314681	-0.0589803	1
Aromatoleum	0.423041	0.183156	2.57855135051405e-06	0.295779	0.0686141	3
Clavibacter	0.19239	0.485889	0.25146	0.0622785	-0.116385	1
Lishizhenia	0.552917	0.0939997	0.456614	0.0993211	0.107602	2
Methylopila	-0.577628	0.0543478	0.218047	0.711809	-0.0249879	4
Anaeromassilibacillus	0.0629632	0.828149	0.11637	0.737075	-0.0221313	3
Parabacteroides	0.321524	0.286747	0.144873	0.172737	-0.0928145	3
Saccharibacter	-0.0416478	0.88633	0.00014763	0.796229	0.0160884	3
Desulfonatronobacter	-0.135407	0.662884	0.470762	0.0563206	-0.134992	1
Allosphingosinicella	0.402192	0.267584	0.249703	0.715735	-0.024143	1
Algivirga	-0.728994	0.00773173	0.324799	0.0547501	0.11773	5
Bilophila	0.612613	0.0752642	0.364695	0.143571	0.114302	2
Ileibacterium	-0.0333688	0.913402	0.442653	0.451802	-0.0529569	1
Anaerotruncus	-1.0214	0.00325773	0.170636	0.0767354	-0.122315	2
Paenisporosarcina	0.220178	0.483435	0.00235997	0.90107	0.00793848	3
Oxalophagus	-0.12242	0.69215	0.155903	0.02954	-0.151732	5
Sulfuricella	-0.253439	0.463784	0.685776	0.199047	-0.0988731	1
Thioalkalibacter	0.489359	0.171179	0.0995247	0.124089	-0.0900356	5
Megamonas	0.0841747	0.77	0.0325053	0.0190381	-0.149706	5
Thiorhodococcus	-0.0497156	0.88996	0.385005	0.678225	-0.0260369	1
Tellurimicrobium	0.0189795	0.944379	0.086787	0.275366	-0.0635104	3
Thermoflexibacter	0.223264	0.420914	0.584126	0.44962	0.0480538	1
Spinactinospora	0.278987	0.356861	0.427567	0.503725	-0.0463929	1
Anoxynatronum	-0.0185105	0.960183	0.369495	0.503627	-0.0534096	1
Pyrolobus	0.468641	0.223054	0.0846424	0.461225	-0.0453137	4
Abditibacterium	-0.2013	0.427279	1.8746389724612e-05	0.202653	0.0669325	4
Anaerostipes	0.515039	0.118018	0.0429786	0.0476962	-0.143967	5
Convivina	-0.27463	0.369238	0.032057	0.182061	0.0829174	3
Negativicoccus	-0.497484	0.0584042	0.724714	0.718875	0.0215966	2
Rhodovulum	-0.190336	0.57162	0.0686211	0.2947	0.0650973	3
Cloacibacillus	0.292623	0.43041	0.0064153	0.642425	-0.0334759	3
Alkalimarinus	-0.195686	0.52053	0.256086	0.58762	-0.0355119	1
Hyalangium	-0.229218	0.522944	0.0106398	0.330937	-0.0772456	3
Oharaeibacter	0.0372046	0.920089	0.962781	0.19901	0.0780282	1
Thiolapillus	0.54457	0.117162	0.690486	0.545257	0.0438489	2
Ectothiorhodosinus	0.920793	0.00374683	0.238064	0.299576	-0.0516647	2
Pseudactinotalea	0.690894	0.0176873	0.000416253	0.632004	-0.0300679	4
Tetrasphaera	0.398317	0.160297	0.12102	0.160969	0.0686388	3
Schleiferia	-0.676416	0.0408937	0.430457	0.114654	0.10182	2
Finegoldia	-0.357955	0.188815	0.167092	0.727637	-0.0216035	1
Metabacillus	-0.145648	0.635803	0.920038	0.752544	-0.0219654	1
Succiniclasticum	0.475736	0.105999	0.147488	0.551223	-0.0345218	2
Vicinamibacter	0.85484	0.00912931	0.0215212	0.538784	0.0447	4
Ameyamaea	-0.692088	0.0278728	0.796382	0.230981	-0.0855011	2
Motiliproteus	-0.434553	0.146968	0.346957	0.390012	0.0574633	2
Allorhizobium	-0.258653	0.400264	0.256785	0.0882606	0.11869	1
Cystobacter	0.109564	0.733233	0.00754023	0.671323	-0.0303303	3
Hydromonas	-0.0931607	0.745905	0.244546	0.831845	0.0137919	1
Egicoccus	0.182017	0.584839	0.353727	0.689425	-0.0305275	1
Helicobacter	-0.00564103	0.98323	0.736481	0.0635827	0.11365	1
Rubellimicrobium	-0.408534	0.20023	0.637118	0.309515	0.0617125	1
Bradymonas	0.717293	0.0124027	1.81358941861373e-06	0.229476	0.0704322	4
Demetria	-0.197121	0.504073	0.0247032	0.0103971	-0.167271	5
Magnetovibrio	-0.245511	0.463172	0.811201	0.237201	-0.0762761	1
Anaerosporobacter	0.0222911	0.944865	0.10202	0.445318	-0.0504928	3
Calditerrivibrio	-0.190081	0.623422	0.104498	0.0577961	-0.151628	5
Natronospira	-0.0250476	0.935759	0.819283	0.825053	-0.0102278	1
Gemmiger	0.296596	0.260552	0.186737	0.0690566	-0.107899	5
Arenimicrobium	0.902434	0.0152597	0.513633	0.744023	-0.023813	2
Paenarthrobacter	0.695235	0.0288195	0.000958584	0.674735	0.0255125	4
Phascolarctobacterium	0.291531	0.370299	0.591859	0.318901	-0.0742044	1
Runella	-0.346706	0.207279	0.423553	0.00110858	0.199412	5
Anaerovirgula	-0.446072	0.11107	0.0529928	0.475872	0.0414557	3
Ancylobacter	-0.393363	0.28424	0.820205	0.872597	-0.0110797	1
Methylogaea	-0.166184	0.604581	0.000226192	0.709661	0.0248342	3
Arcticibacter	-0.0503433	0.866335	0.000579124	0.881453	-0.00966377	3
Mobilicoccus	-0.0266117	0.941494	0.580686	0.322563	0.0584098	1
Denitrobacterium	-0.136374	0.714985	0.0508084	0.965145	0.00322297	3
Marimonas	0.0393958	0.881986	0.601268	0.264446	0.0679035	1
Mizugakiibacter	-0.103615	0.790406	0.902634	0.630445	-0.0348817	1
Christensenella	0.0617412	0.845075	0.147215	0.461515	-0.0529768	3
Crocinitomix	0.517947	0.100252	0.0114025	0.420203	0.0519052	3
Gallicola	-0.0849864	0.811036	0.374386	0.0889477	-0.118886	1
Herbiconiux	-0.528629	0.0761713	0.154422	0.931356	-0.00583037	2
Candidatus Kuenenia	0.550969	0.132621	0.128352	0.67753	0.0262627	4
Longibacter	-0.445105	0.118506	0.219946	0.199863	-0.0824029	4
Rubritepida	-0.0485775	0.866094	0.0403201	0.817948	-0.0149413	3
Fretibacter	-0.174509	0.507305	0.427565	0.528303	-0.0380635	1
Petrocella	-0.10432	0.721438	0.221149	0.590007	-0.035978	1
Telluria	0.30056	0.31183	4.93090795748084e-05	0.720428	-0.0226225	3
Malonomonas	-0.0718059	0.79058	0.797728	0.678378	-0.0235159	1
Pseudofulvimonas	-0.0518227	0.861453	0.998574	0.0447577	-0.122747	1
Sporichthya	0.0332716	0.924949	4.30764634087948e-07	0.813406	-0.0166941	3
Haoranjiania	-0.0453048	0.899954	0.0290844	0.328227	-0.0659424	3
Hydrobacter	-0.340463	0.288735	0.76868	0.287632	0.0675004	1
Kribbella	-0.313804	0.311353	0.408101	0.114873	0.111043	1
Paramaledivibacter	-0.413004	0.20096	0.635697	0.363296	0.0542605	1
Pseudochrobactrum	0.553957	0.0891947	0.418498	0.413571	-0.0604724	2
Metasolibacillus	0.195514	0.499916	1.16381939923206e-05	0.922732	0.00589676	3
Telmatobacter	-0.44067	0.256603	0.53795	0.590735	-0.0395456	1
Caldovatus	-0.0911733	0.759785	0.454469	0.243683	-0.079535	1
Cellulosilyticum	-0.498452	0.148135	0.108059	0.192703	-0.0805831	3
Cetia	0.493984	0.205635	0.987832	0.636846	-0.0333252	1
Ammoniphilus	0.0910919	0.756141	0.146073	0.528008	-0.0421653	3
Quisquiliibacterium	0.432522	0.179191	0.736028	0.379876	-0.0569666	1
Niabella	0.443287	0.222159	0.61973	0.775067	-0.0237989	1
Xanthobacter	-0.123259	0.698685	0.19843	0.0124299	-0.178833	5
Tissierella	-0.420127	0.151075	0.680178	0.542767	-0.0407744	2
Flintibacter	0.578024	0.0694354	0.015229	0.42738	-0.0563107	4
Microvirgula	-0.0511928	0.854828	0.000372483	0.48285	0.0423051	3
Thermasporomyces	-0.115562	0.686988	0.191865	0.494547	0.0446293	1
Archangium	0.139389	0.596123	0.103493	0.101591	0.0972925	3
Macrococcus	-0.264911	0.379241	0.915694	0.320437	0.0686336	1
Planktosalinus	-0.35767	0.265023	0.522156	0.563957	0.039131	1
Rothia	0.0975518	0.767394	0.686308	0.878284	-0.0104178	1
Alkalinema	0.399323	0.129449	0.0240333	0.824186	-0.0129747	4
Criibacterium	0.687824	0.0361754	0.250332	0.913514	0.00704448	4
Paucibacter	-0.0613707	0.832998	0.679936	0.785252	0.0182502	1
Oleiphilus	-0.0487578	0.872546	0.0211199	0.506787	0.0409145	3
Salinivirga	-0.396342	0.145602	0.0069507	0.195594	-0.0759321	3
Tyzzerella	-0.412129	0.163971	0.61842	0.936051	-0.00494209	1
Methylohalomonas	-0.0873957	0.754259	0.0101414	0.399681	-0.0521978	3
Oceanisphaera	0.0181528	0.948218	0.00742256	0.757383	-0.0174648	3
Seongchinamella	0.34135	0.206931	0.161256	0.844934	0.0120492	1
Schumannella	0.174268	0.595119	0.597483	0.64438	0.0310818	1
Acetanaerobacterium	-0.592676	0.0733286	0.0252623	0.715469	0.0234436	3
Butyratibacter	0.0534617	0.865963	0.600174	0.767703	-0.0188689	1
Oceanobacillus	0.118227	0.694398	0.790465	0.0547552	-0.117638	1
Annwoodia	0.395525	0.171715	0.438752	0.186324	0.0807257	1
Fimbriimonas	0.00322401	0.992405	0.917534	0.468062	-0.0565389	1
Tianweitania	-0.0399602	0.894604	0.220531	0.532582	0.035501	1
Megasphaera	-0.13231	0.60841	0.310486	0.300568	-0.061113	1
Nitrospirillum	-0.033507	0.897746	0.902238	0.364732	0.0543214	1
Wolinella	0.40952	0.207081	0.00714324	0.610829	0.0306531	4
Caenibius	0.60778	0.0318457	0.000236062	0.884371	0.00797161	4
Propionispira	0.0930554	0.774109	0.291413	0.238404	-0.0821716	1
Shimazuella	0.113662	0.688141	0.273272	0.710182	0.0197744	1
Woesearchaeota Incertae Sedis AR17	-0.227979	0.507331	0.258568	0.133643	-0.106937	1
Cerasibacillus	-0.234219	0.414356	0.291849	0.0448256	0.107721	5
Flavicella	-0.573265	0.0225429	0.0154851	0.0766178	0.0982254	5
Nibribacter	-0.473051	0.0977409	0.00758452	0.631024	-0.0293607	3
Terracidiphilus	0.329451	0.197187	0.0384752	0.254387	0.0652467	3
Anaerobutyricum	0.00912576	0.97401	0.134533	0.292892	-0.066912	3
Marinisporobacter	-0.772231	0.00893842	0.0352867	0.129754	-0.0818057	5
Panacagrimonas	0.0347206	0.909607	0.987169	0.54185	0.0429328	1
Pelobacter	0.447091	0.218117	0.0603453	0.692232	0.0250756	3
Thioprofundum	-0.38052	0.264492	0.495065	0.417551	0.0530488	1
Cuneatibacter	0.0167348	0.953572	0.487366	0.923988	0.00540289	1
Lactiplantibacillus	-0.0106993	0.971889	0.137242	0.1835	-0.0915978	3
Mameliella	0.268552	0.383988	0.954721	0.337304	-0.0562184	1
Marortus	0.121397	0.730834	0.0292916	0.982268	0.00127811	3
Sediminivirga	0.56285	0.0479081	0.982821	0.426112	-0.048106	2
Alkalitalea	-0.23887	0.517199	0.00177519	0.467523	0.0416135	3
Mariprofundus	-0.197383	0.51997	0.0952856	0.215938	-0.0660774	3
Algicoccus	-0.316578	0.330191	0.312188	0.968651	0.00292563	1
Aminomonas	-0.0658401	0.835636	0.164603	0.151567	0.0923411	1
Gp9	-0.0101797	0.967171	3.305671414234e-05	0.123927	-0.0798181	3
Sediminihabitans	-0.378527	0.233719	0.946214	0.42593	-0.0528061	1
Shuttleworthia	-0.00595456	0.983912	0.426897	0.895408	0.00857737	1
Calorithrix	-0.0280381	0.921027	4.13794772885366e-05	0.130862	-0.0897868	3
Methylocaldum	0.298715	0.2461	0.000225625	0.236162	0.0632665	3
Niveispirillum	-0.267604	0.371444	0.0195233	0.631285	-0.0298391	3
Sulfurovum	0.647834	0.04022	0.00266053	0.0470178	-0.111098	5
Ereboglobus	-0.266761	0.298987	0.144106	0.833041	-0.0113291	3
Faecalibacter	0.549507	0.0541819	0.0989234	0.972203	-0.00224912	2
Snodgrassella	-0.365689	0.0958346	0.00204255	0.516647	0.0312505	3
Acetatifactor	-0.0709552	0.800344	0.297024	0.618443	-0.0319732	1
Pelobium	0.643623	0.0577369	0.131011	0.388343	-0.0539777	2
Cephalothrix	0.0384698	0.89941	0.148447	0.614387	-0.0307644	3
Gorillibacterium	-0.318195	0.247418	0.656419	0.132716	-0.0942407	1
Caecibacterium	0.262655	0.387247	0.532407	0.500512	0.0413992	1
Exiguobacterium	0.453092	0.0895428	0.127784	0.700701	-0.0232268	2
Chlorarachniophyceae	0.242948	0.36069	0.709467	0.334093	0.0588678	1
Gp15	0.146686	0.593257	6.59780218384938e-06	0.432181	-0.0449152	3
Hyphomonas	-0.172022	0.568671	0.0257371	0.624197	0.0300442	3
Marinosulfonomonas	0.451416	0.114459	0.0111879	0.181249	0.0848586	3
Candidimonas	-0.66796	0.0297562	0.573283	0.582555	0.0325107	2
Mediterraneibacter	0.0280796	0.931435	0.5484	0.181864	-0.0920982	1
Silanimonas	0.54901	0.0912885	0.479329	0.442147	-0.0457022	2
Allobaculum	0.188767	0.418646	0.0485848	0.802116	-0.0131478	3
Desulfonauticus	0.143279	0.586595	0.089648	0.172943	-0.0795761	3
Inquilinus	0.0934416	0.809443	0.00150725	0.761911	0.0215971	3
Leadbetterella	0.0456594	0.846969	0.20767	0.00618191	0.145052	5
Akkermansia	0.439063	0.138898	0.792612	0.177661	-0.0824597	2
Marvinbryantia	-0.381689	0.163241	0.452443	0.87592	0.00841186	1
Thermobrachium	-0.143871	0.587295	0.0424313	0.125907	-0.0910936	3
Acidicapsa	0.143927	0.568965	0.0035696	0.200913	0.0711641	3
Burkholderia	0.217008	0.422968	0.455006	0.0542515	-0.118579	1
Neiella	-0.262798	0.424227	0.00893722	0.571855	-0.0309449	3
Salana	0.324064	0.303918	0.320634	0.500773	0.0485386	1
Catabacter	0.30176	0.264125	0.0388848	0.813425	0.0142659	4
Listeria	0.0661857	0.818556	0.000456455	0.480759	0.0410489	3
Thiofilum	0.333337	0.18175	0.918238	0.0658984	-0.102479	1
Fermentimonas	0.278144	0.350908	0.641968	0.305562	-0.0656083	1
Fusicatenibacter	-0.109971	0.612262	0.134833	0.822605	0.0110846	3
Anaerocella	-0.186744	0.458233	0.287798	0.0196689	-0.132706	5
Solimonas	0.016625	0.949401	1.78649204524994e-08	0.2426	0.0598475	3
Aureispira	-0.34367	0.207186	0.169453	0.375835	0.0545472	4
Primorskyibacter	0.331573	0.251388	0.646631	0.209462	-0.0569147	1
Tahibacter	-0.125332	0.716086	0.198526	0.742124	-0.0258654	1
Asanoa	0.0850448	0.750355	0.420159	0.159662	-0.0858661	1
Virgibacillus	0.340794	0.271635	0.81106	0.296393	-0.0700405	1
Alpinimonas	-0.335675	0.178225	0.928554	0.909263	0.00651336	1
Geodermatophilus	0.317223	0.215499	0.308892	0.531098	-0.0366534	1
Gp12	0.61738	0.0349997	0.000436181	0.557167	0.0371366	4
Parasutterella	0.0828213	0.758311	0.807151	0.144565	-0.0899297	1
Psychrobacter	0.321011	0.343529	0.0316606	0.742672	-0.0187212	4
Catenulispora	-0.369663	0.189174	0.000254113	0.151512	-0.0844328	5
Dielma	0.0789018	0.806008	0.503415	0.326175	-0.0645965	1
Ferriphaselus	-0.0389953	0.888413	0.182325	0.332402	-0.0398549	1
Massilimicrobiota	-0.100695	0.643491	0.811621	0.51785	0.0319197	1
Schaedlerella	0.0678818	0.805441	0.739172	0.956351	-0.00347266	1
Desulfobacca	0.487013	0.120995	0.121939	0.666415	-0.0274975	2
Defluviitalea	0.217011	0.460707	0.565908	0.517928	0.0337602	1
Anaerofilum	0.267476	0.352427	0.67689	0.626945	0.0287081	1
Fervidicola	-0.201334	0.513915	0.965552	0.692178	-0.0280855	1
Haloactinobacterium	-0.151711	0.61219	0.0108109	0.460075	-0.042671	3
Calditerricola	0.0941965	0.758737	0.391861	0.0101913	-0.151305	5
Halanaerobaculum	0.461324	0.0861477	0.0756355	0.0952764	-0.0996061	5
Peptoanaerobacter	0.290264	0.282708	0.684992	0.278866	-0.047658	1
Quadrisphaera	-0.0560376	0.84785	0.306625	0.769099	0.0176122	1
Salinispira	0.143666	0.615826	0.198397	0.536407	-0.0357238	1
Stakelama	-0.71573	0.012756	0.48978	0.0281481	-0.14052	5
Thermosulfurimonas	0.354918	0.184846	0.0569692	0.86276	-0.00952663	4
Paralactobacillus	0.326565	0.207338	0.187149	0.307293	0.0601334	1
Pigmentiphaga	0.176557	0.509839	0.000630049	0.986651	0.000915281	3
Sinomonas	-0.204595	0.44879	0.00134084	0.0167356	-0.138451	5
Acutalibacter	0.134523	0.651429	0.0198585	0.808958	-0.0161517	3
Coprococcus	0.324736	0.197309	0.0039099	0.900764	-0.00685348	4
Cnuella	-0.315339	0.276867	0.835514	0.702327	0.0254473	1
Caloramator	0.29462	0.240105	0.745783	0.908448	0.00618737	1
Ketobacter	0.204851	0.444169	0.382689	0.00448552	-0.170704	5
Allonocardiopsis	0.141252	0.618811	0.581406	0.45233	0.0461016	1
Garritya	0.271695	0.320248	0.750792	0.623061	0.0282301	1
Desulfovermiculus	-0.301836	0.326159	0.959596	0.464524	0.0446954	1
Georgenia	0.412063	0.228835	0.334558	0.112327	-0.0831026	1
Haloactinopolyspora	0.510962	0.0939753	0.230526	0.235642	0.0701919	2
Jiella	-0.192946	0.480345	0.951809	0.617779	-0.0313677	1
Synergistes	-0.14604	0.682561	0.239682	0.971234	-0.00231024	1
Williamwhitmania	0.342623	0.268	0.0063432	0.618411	-0.0302159	4
Enterocloster	-0.297828	0.286921	0.188824	0.622597	-0.0313932	1
Actinocrinis	-0.181529	0.514055	0.000445228	0.998273	0.000129562	3
Candidatus Anammoxoglobus	0.0380894	0.88474	0.177812	0.29364	-0.062786	1
Catellatospora	0.263633	0.342161	0.0024438	0.473739	0.043768	3
Herbaspirillum	0.191403	0.401947	0.0461726	0.267496	0.0503346	3
Desulfoplanes	0.116085	0.674785	0.154043	0.566174	-0.0361782	3
Flavonifractor	-0.309591	0.241082	0.704356	0.840195	-0.0122223	1
Halalkalibacillus	0.220506	0.506333	0.748402	0.834799	-0.0118171	1
Howardella	-0.116778	0.650488	0.491131	0.788458	0.0155889	1
Acrocarpospora	-0.48355	0.0832217	0.29134	0.688646	0.0217685	2
Afifella	0.528667	0.0684201	0.573696	0.522436	-0.0404271	2
Aminicenantes_genera_incertae_sedis	0.204968	0.423084	0.369115	0.433086	-0.045812	1
Inmirania	-0.213286	0.432626	0.0272653	0.533604	-0.0378062	3
Mucispirillum	-0.0379475	0.900985	0.0358676	0.830326	0.0147274	3
Peptococcus	-0.305161	0.269416	0.990487	0.862889	-0.0109568	1
Sphingoaurantiacus	-0.161946	0.597653	0.164731	0.455969	-0.0405029	1
Sporanaerobacter	-0.305008	0.29704	0.142568	0.506414	-0.04422	3
Succinivibrio	0.104649	0.679733	0.00830537	0.391497	0.0480956	3
Crenalkalicoccus	0.28324	0.323108	0.705512	0.607934	0.0337223	1
Candidatus Parvarchaeum	-0.11801	0.656461	0.54279	0.590945	0.0327608	1
Chitiniphilus	0.207317	0.40559	0.303126	0.370898	-0.0486951	1
Desulfoconvexum	-0.111821	0.717583	0.0409219	0.396834	-0.0588745	3
Marinilabilia	0.112615	0.718424	0.614834	0.777489	-0.020301	1
Glycomyces	-0.183965	0.532283	0.119425	0.729657	0.0200736	3
Pontibacter	0.022218	0.940548	0.057267	0.14372	-0.0941684	3
Limibacillus	-0.134737	0.615973	0.613281	0.607973	-0.0316472	1
Pseudoclostridium	-0.254005	0.342773	0.0263797	0.401953	0.0503862	3
Thermosphaera	0.143791	0.503644	0.862683	0.352436	-0.0459061	1
Sinimarinibacterium	0.268256	0.377111	0.834534	0.155463	-0.0862299	1
Odoribacter	-0.0739057	0.743646	0.949821	0.281992	0.0558296	1
Kallotenue	0.286399	0.260261	0.379817	0.64462	-0.0268665	1
Rhodocytophaga	0.0913849	0.726216	0.0199959	0.496104	0.0314489	3
Collinsella	-0.114533	0.661418	0.0430652	0.483575	0.0413283	3
Desulfofustis	-0.33578	0.247606	0.321875	0.342449	0.0527888	1
Marininema	0.0794323	0.783071	0.557792	0.79619	-0.0148244	1
Rubripirellula	0.39213	0.118485	0.603285	0.346493	0.0486117	2
Thiohalophilus	0.885182	0.00377573	0.782846	0.497907	-0.0360063	2
Alterileibacterium	-0.490478	0.0685328	0.00511867	0.932879	0.00416576	3
Fibrella	-0.259676	0.217208	0.85869	0.647504	0.0220701	1
Rhodoligotrophos	0.391896	0.325419	0.350164	0.139557	-0.10302	1
Cryptosporangium	-0.411682	0.156407	0.34208	0.0210256	-0.128061	5
Desulfosalsimonas	0.334304	0.205578	0.0104047	0.353175	-0.0539436	4
Stackebrandtia	0.0421078	0.896271	0.286522	0.289508	-0.0687017	1
Thermovorax	0.417912	0.188442	0.341175	0.511734	-0.0404192	1
Dichotomicrobium	0.218712	0.510849	0.142385	0.901708	-0.00858201	3
Pseudarcicella	0.216409	0.541939	0.474335	0.0908485	0.104612	1
Thiorhodospira	0.543498	0.0850431	0.550425	0.280739	0.0622546	2
Wandonia	-0.327248	0.143081	0.714446	0.676079	0.0213445	2
Caldinitratiruptor	0.374201	0.124276	0.000136905	0.302235	-0.053763	3
Dorea	-0.043624	0.874487	0.0726396	0.47162	0.0450142	3
Fluviimonas	-0.376506	0.118299	0.97238	0.251235	-0.063094	2
Lactonifactor	-0.136789	0.601262	0.312433	0.0252906	-0.13233	5
Methylomicrobium	0.0403107	0.870018	0.659188	0.0784856	0.0989751	1
Rivicola	-0.138999	0.598726	0.10909	0.0681706	-0.0900982	5
Arsenophonus	-0.141174	0.584469	0.244026	0.139682	-0.0867864	1
Clostridiisalibacter	0.339928	0.230831	0.0947966	0.189184	0.0761855	3
Halocynthiibacter	0.401329	0.133039	0.842422	0.0807174	-0.0860588	2
Jiulongibacter	-0.217796	0.475954	0.0847788	0.0689445	0.125168	3
Kroppenstedtia	-0.802052	0.0165755	0.696956	0.295503	0.079056	2
Rubneribacter	0.640384	0.0176592	0.338813	0.386187	0.0438748	2
Desulfatiferula	-0.274378	0.340656	0.136471	0.0423283	0.131821	5
Lachnospira	0.0663135	0.810581	0.458878	0.115513	-0.0993804	1
Rhodovibrio	-0.227695	0.401886	0.587101	0.365082	-0.0563262	1
Sulfurirhabdus	-0.0278221	0.922095	0.392931	0.63402	-0.0310708	1
Aquisediminimonas	-0.0774531	0.769075	0.45403	0.0930978	0.101	1
Brasilonema	0.296227	0.201087	0.125052	0.672886	-0.0220826	4
Alloprevotella	-0.183858	0.478611	0.36144	0.0296518	-0.127923	1
Friedmanniella	0.367756	0.189395	0.415438	0.4049	-0.0531521	1
Catenisphaera	0.0741258	0.754705	0.972618	0.107128	-0.0874745	1
Mooreia	-0.347219	0.180208	0.00624321	0.303742	0.058864	3
Oxalicibacterium	-0.248452	0.398751	0.18263	0.304188	-0.0631824	1
Salinispirillum	0.271305	0.375765	0.364221	0.172203	-0.0833198	1
Butyricicoccus	0.116134	0.692091	0.106726	0.0376753	-0.121382	5
Ciceribacter	0.267421	0.276891	0.0626621	0.628287	0.0269418	3
Maricurvus	-0.0290546	0.927295	0.607507	0.0480405	0.13634	1
Mordavella	0.0945368	0.715598	0.00550736	0.659619	-0.0253398	3
Acetonema	0.336881	0.210648	0.792063	0.872452	0.00885721	1
Sinirhodobacter	0.0305759	0.906193	0.42837	0.556359	0.0350228	1
Amycolatopsis	-0.3048	0.206945	0.0922712	0.35957	-0.0497363	4
Caedibacter	-0.392572	0.200828	0.0137576	0.264893	0.0714086	3
Halomonas	-0.0185004	0.940692	0.966787	0.17269	-0.0777505	1
Myxococcus	0.153129	0.536651	0.442769	0.939553	0.00423909	1
Halospina	-0.451796	0.13499	0.415328	0.867895	0.0110043	2
Mobilitalea	0.217235	0.357868	0.306819	0.604413	-0.0280111	1
Pelospora	-0.718423	0.00658409	0.837766	0.767006	-0.0176756	2
Planktothricoides	-0.19103	0.478614	0.519604	0.505192	0.0411663	1
Potamolinea	0.147394	0.58038	0.00556067	0.0246479	-0.130603	5
Aliarcobacter	-0.187888	0.461254	0.269666	0.907648	0.00625627	1
Paraperlucidibaca	-0.127684	0.589361	0.215621	0.618016	-0.0269563	1
Garicola	0.390984	0.183571	0.607576	0.674501	-0.0217586	1
Parvibaculum	0.33186	0.349508	0.0720991	0.138455	-0.0928906	3
Gp25	0.281911	0.350109	0.204059	0.728039	-0.0221205	1
Tistlia	-0.159549	0.546317	0.320937	0.0702514	0.108862	1
Actinomadura	0.430742	0.0943253	0.0107729	0.91206	-0.00580143	3
Oceaniserpentilla	0.285267	0.295364	0.172173	0.690197	0.0247722	1
Tomitella	0.276685	0.251014	0.307545	0.693225	0.0216614	1
Agarilytica	0.243921	0.359034	0.213121	0.450835	-0.044184	1
GpI	0.200573	0.416665	0.598964	0.0900741	-0.0919253	1
Halodurantibacterium	-0.231179	0.369289	0.140995	0.373762	0.048168	3
Haloplasma	-0.166338	0.490481	0.218221	0.0215697	-0.118139	5
Luteococcus	-0.326923	0.246682	0.34815	0.502384	0.0432884	1
Methylorosula	-0.298445	0.273425	0.0187809	0.579738	-0.0335314	4
Pseudogulbenkiania	0.033204	0.882406	0.497121	0.884471	-0.00721426	1
Chenggangzhangella	0.157059	0.541573	0.977028	0.206277	0.074539	1
Collimonas	-0.00860858	0.968856	0.406618	0.884397	0.00735918	1
Polymorphobacter	0.0562108	0.827412	0.208339	0.175529	-0.0794786	1
Serratia	-0.383711	0.128598	0.800136	0.0399913	-0.117405	5
Armatimonadetes_gp4	-0.0347353	0.899077	0.370885	0.406157	-0.0520941	1
Lachnobacterium	-0.592778	0.0115629	0.0484575	0.172462	-0.0701528	4
Oceanococcus	-0.0183227	0.937543	0.000331723	0.521302	0.0323087	3
Paraherbaspirillum	-0.221218	0.360735	0.241135	0.2059	-0.0694781	1
Brenneria	-0.383962	0.146174	0.772553	0.726173	-0.0211684	2
Chelatococcus	0.139673	0.570368	0.185838	0.240229	0.0593382	1
Methanobrevibacter	-0.511584	0.0746998	0.716987	0.0174402	-0.15381	5
Neisseria	-0.117	0.628109	0.209901	0.6144	0.0278068	1
Nitritalea	-0.427762	0.0918682	0.749379	0.662745	-0.0253048	2
Schwartzia	0.083375	0.751345	0.94251	0.0130857	-0.133112	5
Truepera	-0.107146	0.637081	0.192034	0.818481	0.010835	1
Agathobaculum	0.357298	0.142256	0.809501	0.105246	-0.0897738	2
Boudabousia	-0.0380673	0.873454	0.0227975	0.588851	0.0265174	3
Geothermomicrobium	0.0517956	0.837258	0.98671	0.258506	0.0654229	1
Lyticum	-0.329362	0.179858	0.7027	0.366045	-0.0390882	1
Thermincola	0.330807	0.200712	0.884608	0.624356	-0.0260774	1
Zymomonas	-0.0389373	0.881935	0.00121821	0.0345003	-0.119645	5
Microbispora	-0.185034	0.476553	0.0320876	0.16642	-0.080255	3
Viridibacillus	-0.358453	0.10935	0.585155	0.725526	0.0174966	2
Algoriella	0.193773	0.447008	0.976157	0.0943364	-0.0900198	1
Oscillibacter	0.061724	0.78598	0.462911	0.586142	-0.028395	1
Planifilum	-0.244462	0.32179	0.898597	0.92628	0.00524379	1
Athalassotoga	-0.116784	0.696012	0.968246	0.246873	-0.0778632	1
Ichthyobacterium	0.213326	0.43699	0.106244	0.686737	0.0251643	3
Longibaculum	0.427972	0.115519	0.368877	0.67843	-0.0236222	2
Thermogemmatispora	0.0587273	0.769556	0.00193042	0.185875	0.0580101	3
Nonomuraea	-0.231412	0.432142	0.581197	0.281968	0.072522	1
Ornithinimicrobium	0.318963	0.225224	0.0433802	0.618766	0.0295165	3
Rhabdanaerobium	0.0232261	0.93609	0.320891	0.0763858	0.0998457	1
Syntrophobotulus	0.398944	0.10461	0.651426	0.0875844	0.095404	2
Desulfuromonas	0.0859598	0.752975	0.137647	0.0437572	0.117353	5
Haematobacter	0.109419	0.636153	0.903061	0.0423825	0.0963699	1
Allokutzneria	-0.100161	0.661083	0.416649	0.449058	0.039605	1
Aminiphilus	0.179907	0.466385	0.970771	0.509461	0.0374436	1
Desulfitobacterium	-0.257478	0.218498	0.615627	0.471366	0.0344544	1
Kutzneria	0.0380355	0.855433	0.0287445	0.222379	-0.0571008	3
Paludibacterium	-0.22601	0.339253	0.189839	0.400768	0.0415233	1
Paraprevotella	-0.33027	0.228855	0.00123511	0.0868858	-0.102186	3
Thermicanus	0.0655124	0.816039	0.0831331	0.0477238	-0.0952246	5
Leuconostoc	0.0183749	0.935725	0.0668318	0.379593	-0.0452634	3
Ornithobacterium	-0.514867	0.037259	0.0461145	0.804349	-0.0109812	4
Psychrilyobacter	-0.167795	0.553987	0.483895	0.418339	-0.0426662	1
Rhodohalobacter	0.275342	0.233673	0.64279	0.929363	-0.00470277	1
Thermodesulfitimonas	0.167442	0.483631	0.402037	0.35314	-0.0508238	1
Candidatus Pelagibacter	0.215508	0.467956	0.0793072	0.341434	0.0613319	3
Chelativorans	-0.143374	0.560245	0.734527	0.0255938	-0.124894	1
Chelonobacter	0.293524	0.344087	0.827781	0.919641	-0.00558553	1
Granulibacter	-0.641646	0.0128032	0.560558	0.500126	0.0374154	2
Jiangella	-0.279118	0.30665	0.0571613	0.87062	-0.00962734	3
Lachnotalea	0.0103321	0.965908	0.142908	0.821597	0.012418	3
Lebetimonas	-0.0695494	0.782808	0.0284365	0.204607	-0.0717286	3
Roseococcus	-0.377594	0.175783	0.214221	0.538481	-0.0342267	1
Silvimonas	0.338815	0.0970871	0.0208841	0.705963	-0.0172488	3
Telmatospirillum	-0.259212	0.36334	0.0904717	0.190403	0.0710605	3
Agrococcus	-0.0308626	0.902682	0.976025	0.207236	0.0608392	1
Cephaloticoccus	0.0326539	0.908514	0.62026	0.811954	-0.0138272	1
Faecalibacillus	0.106665	0.637383	0.0767238	0.192741	-0.0664114	3
Petrimonas	0.432219	0.0835305	0.00943204	0.893845	-0.00741321	3
Alkaliphilus	-0.283618	0.222737	0.179546	0.629806	0.0255475	1
Desulfofaba	-0.061036	0.756867	0.41547	0.785339	-0.0120365	1
Dissulfurimicrobium	0.163564	0.525311	0.0815862	0.135519	0.078771	3
Ferrithrix	-0.14252	0.647814	0.038691	0.588128	-0.0305691	3
Hathewaya	0.36005	0.0635754	0.504157	0.813109	0.0104245	2
Parascardovia	0.0748788	0.755645	0.469004	0.10615	0.0808078	1
Rubidimonas	0.0620384	0.834009	0.898239	0.81887	0.0151085	1
Sulfurivirga	0.0688526	0.802354	0.759835	0.76847	0.0147411	1
Salinibacterium	-0.227079	0.325002	0.187839	0.307175	-0.0536389	1
Sediminimonas	0.240521	0.390347	0.213758	0.275789	0.0695324	1
Kandleria	0.094198	0.725375	0.0344611	0.527881	0.0373388	3
Lactivibrio	-0.198142	0.43818	0.982168	0.0640926	-0.0916892	1
Nitrococcus	-0.19789	0.375907	0.234717	0.144696	-0.074141	1
Varunaivibrio	0.300372	0.254845	0.59745	0.0145637	-0.126926	5
Virgisporangium	-0.0159859	0.950647	0.294422	0.0807634	-0.093203	1
Woodsholea	-0.0850595	0.67749	0.514947	0.0352018	-0.0979371	1
Desulfomicrobium	0.352566	0.138692	0.275541	0.802452	-0.0131881	2
Erysipelatoclostridium	-0.546715	0.0398953	0.101889	0.267388	-0.0606103	2
Pisciglobus	0.13303	0.591023	0.0318349	0.64079	0.0217847	3
Taonella	-0.383546	0.12353	0.272296	0.787242	0.0153336	2
Verrucosispora	0.398804	0.0617595	0.351426	0.657757	0.0213662	2
Brumimicrobium	0.0127569	0.967099	0.103473	0.518628	0.0377171	3
Cesiribacter	-0.265958	0.31037	0.279818	0.542381	-0.0365102	1
Corticibacterium	0.246455	0.285742	0.995775	0.919197	-0.00530562	1
Ferroplasma	0.0430248	0.819479	0.11531	0.225183	0.0518514	3
Hazenella	-0.329659	0.169464	0.246241	0.987741	0.000836913	1
Sandaracinobacter	0.0411885	0.884328	0.50665	0.404577	0.0477252	1
Sodalis	-0.0254477	0.929921	0.0363423	0.780494	0.0181579	3
Flexilinea	-0.143164	0.587749	0.240225	0.85188	0.0112579	1
Luteivirga	-0.0426935	0.87002	0.674478	0.492336	-0.0411738	1
Methylococcus	0.0185323	0.937692	0.282249	0.953837	0.00314328	1
Rhizorhapis	-0.074917	0.769667	0.384797	0.611574	0.0298032	1
Urmitella	0.172192	0.401276	0.999415	0.478761	-0.03337	1
Actinosynnema	-0.399784	0.127883	0.152527	0.151029	-0.0744696	5
Bounagaea	-0.0364748	0.892438	0.313446	0.752516	0.0187813	1
Couchioplanes	0.107508	0.630125	0.199632	0.779164	-0.0142744	1
Gp23	-0.311531	0.210163	0.743308	0.391628	-0.0398003	1
Limihaloglobus	0.389362	0.0941431	0.317036	0.035025	-0.110014	5
Membranicola	0.0843178	0.698388	0.677685	0.370901	-0.0447179	1
Saliniramus	-0.0892958	0.657288	0.654579	0.676891	0.0192761	1
Actinoalloteichus	0.0580151	0.77635	0.72404	0.20046	-0.0599243	1
GpIV	-0.341487	0.168606	0.385018	0.917171	-0.00548787	1
Halolactibacillus	0.126862	0.645105	0.487636	0.715939	0.0230248	1
Parapedobacter	0.142789	0.524956	0.0204091	0.485661	-0.0351126	3
Tamilnaduibacter	0.00145379	0.994933	0.446745	0.990415	-0.000631714	1
Aneurinibacillus	0.361776	0.185211	0.38455	0.968367	0.00223247	1
Edaphorhabdus	-0.185626	0.448187	0.175971	0.341971	-0.0477857	1
Johnsonella	0.0336141	0.903155	0.628539	0.745311	0.0206387	1
Litorilituus	0.0306423	0.887755	0.176428	0.753962	0.0155199	1
Serpentinicella	-0.402898	0.182046	0.972772	0.771568	0.0189833	1
Brassicibacter	-0.0860559	0.755257	0.586073	0.225436	0.0747824	1
Endothiovibrio	0.340956	0.191607	0.951478	0.275239	0.0561806	1
Marinitenerispora	0.0621884	0.806938	0.934281	0.446802	0.0445255	1
Anaerotignum	0.141921	0.585901	0.806923	0.846963	-0.00999103	1
Breznakia	0.10015	0.71903	0.198009	0.892486	-0.007268	1
Pseudokineococcus	-0.507279	0.0727478	0.348849	0.0466211	-0.102867	5
Secundilactobacillus	-0.393234	0.107742	0.00363652	0.274822	0.058152	3
Tagaea	0.0667981	0.783539	0.711274	0.120402	-0.0864166	1
Acuticoccus	0.0964445	0.708789	0.840114	0.295638	-0.0620009	1
Desulfohalovibrio	-0.0916732	0.76773	0.332299	0.392636	-0.0501116	1
Hansschlegelia	-0.00806355	0.972031	0.332705	0.602972	0.0274082	1
Mesohalobacter	-0.0302319	0.893819	0.721631	0.766938	-0.0154513	1
Motilibacter	0.560916	0.0155661	0.0673641	0.0142968	0.113056	5
Paenimaribius	-0.12543	0.624048	0.0338157	0.521216	0.0340909	3
Parasedimentitalea	-0.0616409	0.807008	0.175415	0.0880205	0.0843794	1
Sporolactobacillus	-0.262716	0.368169	0.247549	0.299208	0.0691322	1
Acidisphaera	0.424766	0.0792409	0.22252	0.308603	-0.0496756	2
Defluviitoga	-0.2421	0.328626	0.181083	0.248967	0.058298	1
Natronobacillus	-0.217047	0.360751	0.1586	0.591236	0.0289345	1
Ilyomonas	-0.0222293	0.935722	0.949135	0.221681	0.0668176	1
Leeia	0.217424	0.383753	0.704318	0.173045	-0.0777349	1
Mannheimia	0.120816	0.552248	0.912116	0.724332	0.0164935	1
Spongiimonas	0.0788218	0.749277	0.153941	0.146745	0.0810908	3
Temperatibacter	-0.228738	0.453666	0.158839	0.358863	-0.0637608	1
Anaerobium	0.162811	0.548137	0.0955079	0.190251	0.069405	3
Empedobacter	0.174937	0.555495	0.352484	0.0902251	-0.109293	1
Fastidiosipila	0.217261	0.337562	0.917325	0.351551	0.0483864	1
Fodinicola	-0.173588	0.45172	0.189091	0.640345	0.0235398	1
Ponticaulis	-0.268676	0.238624	0.049695	0.29791	-0.0466611	3
Campylobacter	-0.623111	0.000399075	0.0343217	0.414203	0.0316059	4
Chalicogloea	-0.0715749	0.758446	0.00370402	0.197571	0.0655514	3
Cucumibacter	0.247627	0.248915	0.275792	0.0794352	0.085117	5
Elioraea	0.0723012	0.736971	0.899197	0.793231	0.0129918	1
Leptothrix	-0.0651521	0.770626	0.520162	0.361272	-0.0467751	1
Spiribacter	0.602862	0.0166444	0.0300417	0.633102	0.0207997	4
Caloribacterium	0.15794	0.501294	0.649774	0.436642	0.0419083	1
Chrysiogenes	-0.247775	0.33432	0.587925	0.598509	-0.0300893	1
Halotalea	0.259134	0.282793	0.361561	0.0937823	0.0919773	1
Phytoactinopolyspora	-0.366106	0.0766279	0.195126	0.995593	0.000257619	4
Pseudoteredinibacter	-0.124721	0.678937	0.23104	0.920044	0.00639273	1
Chishuiella	0.0770491	0.743755	0.941567	0.456218	-0.0403865	1
Haloechinothrix	-0.130606	0.54498	0.173854	0.139939	-0.0675464	1
Haloglomus	0.0580109	0.794558	0.66096	0.336067	-0.0492072	1
Hwanghaeella	0.0512198	0.852152	0.517353	0.40496	-0.0468971	1
Kozakia	-0.14774	0.442823	0.900635	0.419535	-0.0356884	1
Salinicoccus	-0.298736	0.171197	0.765575	0.143445	0.0728535	1
Alkanibacter	-0.0185609	0.93987	0.134531	0.570781	0.0317379	3
Desulforhabdus	-0.209979	0.404988	0.0195588	0.95926	0.00271073	3
Flaviaesturariibacter	-0.0368415	0.877219	0.484513	0.60014	0.0275396	1
Garciella	0.104902	0.692371	0.118009	0.168967	-0.0794158	3
Iphinoe	-0.260231	0.36798	0.165311	0.535004	-0.0406924	1
Rudanella	0.165476	0.504518	0.778027	0.40971	0.0457328	1
Thermopolyspora	0.157364	0.441183	0.00403506	0.995368	0.000249885	3
Acanthopleuribacter	-0.450408	0.0579958	0.42966	0.552872	0.0310029	2
Mariniradius	-0.342028	0.0916597	0.19938	0.843887	0.00845286	2
Neoscardovia	-0.0619534	0.816108	0.830629	0.435669	-0.0477448	1
Rubritalea	-0.0504858	0.82675	0.642526	0.695332	0.0207725	1
Subdoligranulum	0.217961	0.335529	0.835187	0.484623	0.0339305	1
Thiopseudomonas	0.132888	0.553424	0.484334	0.437182	0.0399087	1
Acetoanaerobium	-0.257185	0.225994	0.180818	0.48752	0.0320198	1
Aerococcus	0.0120411	0.953274	0.305069	0.17236	-0.0628735	1
Coprobacter	-0.166991	0.490245	0.339896	0.0626058	-0.102448	1
Macromonas	0.433893	0.101448	0.54803	0.816946	-0.013975	2
Sporomusa	0.0814894	0.709814	0.0835335	0.365304	0.0449241	3
Actinophytocola	-0.2881	0.236364	0.167276	0.959172	-0.00282277	4
Clostridium XVIII	-0.319365	0.117306	0.777938	0.888692	-0.00652446	2
Halanaerocella	0.0458651	0.848905	0.69462	0.453859	-0.0371419	1
Moryella	-0.043944	0.848756	0.13972	0.0527428	-0.0965848	3
Oceanotoga	-0.259468	0.206843	0.143248	0.0321143	-0.0991386	5
Tabrizicola	-0.100824	0.635335	0.670665	0.990269	-0.000596227	1
Acidimicrobium	0.315456	0.160782	0.143657	0.694376	0.0183102	4
Aquiflexum	0.0302508	0.889838	0.133795	0.0962771	0.0791685	3
Arsenicitalea	-0.11212	0.648125	0.0180543	0.665107	-0.023833	3
Barnesiella	0.249924	0.142806	0.629608	0.931356	-0.003357	2
Filobacillus	-0.0906016	0.710425	0.708112	0.0194928	-0.109662	1
Micrococcus	-0.455994	0.0529169	0.131079	0.660354	-0.0232006	4
Millionella	-0.0121517	0.960633	0.756295	0.947678	-0.00371958	1
Phaeochromatium	-0.173245	0.421058	0.685054	0.15569	-0.0698552	1
Sphingosinithalassobacter	-0.482255	0.0157035	0.803023	0.994609	-0.000306199	2
Thiofaba	0.0133159	0.960127	0.869075	0.586375	-0.030654	1
Citricoccus	-0.0825336	0.742741	0.274221	0.527768	-0.0338568	1
Eremococcus	-0.452985	0.0445659	0.12561	0.246684	0.0589389	2
Gottschalkia	0.0785986	0.711118	0.0886673	0.450855	-0.0362981	3
Halarsenatibacter	0.122146	0.54195	0.0146899	0.459216	0.0331384	3
Halofilum	-0.482974	0.060764	0.194945	0.272925	-0.052898	2
Hydrogenobaculum	0.447716	0.0477347	0.0439163	0.961581	0.00230302	4
Persicirhabdus	-0.287091	0.293238	0.902989	0.93887	-0.00481009	1
Anaeromicrobium	0.507746	0.040869	0.853434	0.447195	-0.0395773	2
Dichelobacter	-0.424126	0.0903979	0.358347	0.826226	-0.0124823	2
Halioxenophilus	-0.112886	0.674314	0.0239253	0.408083	0.0498586	3
Magnetospira	-0.0593262	0.838088	0.0693281	0.356908	-0.0481097	3
Methanimicrococcus	0.00151405	0.994522	0.280572	0.705502	0.0187302	1
Neptunicoccus	0.119286	0.622905	0.326188	0.135827	0.0825017	1
Planctobacterium	0.322121	0.207419	0.466911	0.906464	0.00645133	1
Actinocatenispora	0.181934	0.534977	0.378271	0.986216	-0.000914159	1
Bermanella	-0.0959966	0.669788	0.0147202	0.939205	-0.00384242	3
Cerasicoccus	0.426684	0.0865976	0.373538	0.871028	0.00917795	2
Eisenibacter	-0.0709567	0.7964	0.837371	0.322692	-0.0565607	1
Intestinibacillus	0.111162	0.67262	0.457155	0.188001	0.0792241	1
Maledivibacter	-0.22094	0.36745	0.377793	0.913153	0.00502821	1
Mycoavidus	0.363601	0.0924255	0.237107	0.524869	0.0312654	2
Thermoflavimicrobium	-0.239341	0.342538	0.408483	0.452744	0.0432421	1
Actinospica	-0.126397	0.552217	0.477394	0.920309	0.00453557	1
Dictyobacter	-0.000449527	0.998511	0.00779182	0.453959	-0.0369407	3
Enteractinococcus	-0.366197	0.0808665	0.668757	0.0700909	-0.0727114	2
GpXIII	-0.206543	0.392258	0.818866	0.0650736	0.0940213	1
Pseudohaliea	0.166042	0.474819	0.309797	0.122306	0.0815729	1
Rugamonas	0.102672	0.717304	0.335365	0.362759	-0.0589968	1
Seohaeicola	-0.0378399	0.874799	0.377196	0.966686	0.00227889	1
Shivajiella	-0.271828	0.292675	0.344045	0.153097	0.0840721	1
Thermocladium	-0.0432082	0.866134	0.482726	0.945713	-0.00385324	1
Trinickia	-0.178938	0.509165	0.461173	0.64158	0.0289131	1
Vulcanibacillus	-0.00516338	0.979102	0.777629	0.890641	-0.00624029	1
Weissella	-0.0459746	0.828143	0.896417	0.00264297	-0.143427	5
Absicoccus	0.387227	0.158517	0.936455	0.00236909	-0.172316	5
Acaricomes	0.0875026	0.60812	0.492221	0.561324	0.0227318	1
Ammoniibacillus	0.0936055	0.717215	0.0309639	0.973429	-0.00172295	3
Daeguia	0.0132086	0.947063	0.0413387	0.0800014	-0.0779804	3
Dubosiella	-0.0886757	0.701199	0.881154	0.344031	0.0468585	1
Falsochrobactrum	-0.367009	0.12001	0.394087	0.33641	0.0504225	2
Fodinicurvata	0.142411	0.559195	0.385572	0.892829	-0.0075381	1
Hephaestia	-0.158737	0.535263	0.18232	0.229775	-0.0697732	1
Hydrocarboniphaga	0.186686	0.46575	0.467376	0.922451	0.00513592	1
Loriellopsis	-0.249807	0.242262	0.61299	0.829017	0.0105642	1
Propionicicella	-0.309181	0.183501	0.158469	0.163697	-0.072889	4
Pusillimonas	-0.110174	0.614097	0.797645	0.666784	0.0207257	1
Thermosulfidibacter	-0.014208	0.94337	0.675149	0.493224	0.0315062	1
Thiogranum	-0.17346	0.548225	0.762131	0.721588	-0.0236806	1
Tunicatimonas	0.0712644	0.690069	0.18129	0.462505	0.0291756	1
Acidiphilium	-0.0888918	0.690128	0.241267	0.418652	0.0395922	1
Azomonas	-0.0305286	0.889366	0.876957	0.740156	0.0167594	1
Brachymonas	0.127678	0.64392	0.318593	0.0396188	-0.118227	1
Dysosmobacter	0.0338213	0.845941	0.595456	0.0523692	-0.0769458	1
Galenea	0.159505	0.478475	0.578441	0.302936	0.0453451	1
Hyphobacterium	-0.225553	0.344573	0.299814	0.221798	0.0578431	1
Mesobacillus	-0.207538	0.373831	0.984679	0.317238	-0.0535247	1
Pseudorhodobacter	0.145239	0.655714	0.297318	0.0425487	0.129785	1
Quasibacillus	0.0885379	0.711939	0.0256493	0.246607	-0.0511511	3
Rhizocola	0.0157917	0.949652	0.0130909	0.347418	0.0523382	3
Saccharomonospora	-0.102488	0.627157	0.280467	0.648549	0.021349	1
Syntrophaceticus	0.090467	0.673417	0.530292	0.133747	0.0735204	1
Actinocorallia	-0.285093	0.284934	0.652813	0.224097	-0.0740346	1
Arenicella	0.0214072	0.907872	0.137014	0.187483	-0.0552852	3
Bhargavaea	0.128216	0.593617	0.0207226	0.19047	-0.0703237	3
Butyrivibrio	0.283338	0.266908	0.295388	0.429543	-0.0460548	1
Enhydrobacter	-0.115182	0.657105	0.106684	0.0899103	-0.0991537	3
Geomicrobium	-0.297449	0.258302	0.367858	0.0116349	-0.1497	5
Gluconacetobacter	-0.0610112	0.806536	0.147386	0.108941	0.0904858	3
Helcobacillus	-0.389866	0.0851601	0.0551027	0.136387	0.0747995	5
Kiloniella	-0.141627	0.59124	0.43873	0.23266	-0.0643818	1
Methanomicrobium	0.00309216	0.987827	0.815025	0.561011	0.0256545	1
Methermicoccus	-0.0131035	0.956717	0.153018	0.261145	0.0587218	3
Pseudoramibacter	-0.0825727	0.768451	0.0862066	0.0812772	-0.110211	3
Salipaludibacillus	-0.166809	0.453542	0.376144	0.0199558	-0.116567	5
Thermoflexus	-0.0834301	0.711194	0.244702	0.149807	0.0737868	1
Winkia	-0.142144	0.477143	0.661846	0.862875	-0.0079322	1
Woesearchaeota Incertae Sedis AR20	-0.0931696	0.675332	0.875078	0.140238	-0.0689527	1
Aequorivita	0.236457	0.232319	0.572042	0.536042	0.0257165	1
Anaeroplasma	-0.129325	0.592807	0.337867	0.845598	0.0103031	1
Aquisalinus	-0.112631	0.546221	0.213203	0.712209	-0.0157364	1
Aureitalea	-0.11666	0.638018	0.303341	0.0347738	0.10711	1
Desulfoluna	-0.363166	0.15239	0.440372	0.482896	-0.0406994	2
Glaciimonas	-0.0574238	0.767059	0.476044	0.162834	0.061827	1
Halioglobus	0.161236	0.513144	0.274069	0.638217	-0.0249321	1
Halothiobacillus	0.0663259	0.761226	0.450573	0.197807	0.0642616	1
Histophilus	-0.01063	0.962351	0.343925	0.387095	0.0395255	1
Liquorilactobacillus	0.176325	0.518573	0.447262	0.277296	0.060838	1
Longispora	-0.651299	0.00308755	0.6826	0.129483	-0.0747988	2
Modicisalibacter	0.0967812	0.649074	0.490116	0.639268	0.0228961	1
Neopararhizobium	0.132262	0.427421	0.47278	0.422528	0.0306411	1
Saccharopolyspora	-0.156654	0.535058	0.670861	0.487894	-0.0395232	1
Selenihalanaerobacter	0.178952	0.444608	0.686979	0.243601	-0.0625547	1
Thiolamprovum	0.253332	0.27041	0.962655	0.168412	-0.0643687	1
Arenibacter	-0.0912011	0.699498	0.646465	0.461691	-0.0399383	1
Arsenicibacter	-0.249679	0.313367	0.431374	0.97771	-0.00121854	1
Fictibacillus	0.157567	0.433085	0.411485	0.46412	0.0337183	1
Fretibacterium	-0.182319	0.425267	0.673385	0.734141	-0.0178489	1
Imperialibacter	0.313673	0.164411	0.747323	0.865973	-0.00872838	1
Jeongeupia	-0.142857	0.530112	0.967003	0.615621	-0.024382	1
Mycoplasmopsis	-0.253723	0.258115	0.396849	0.737203	0.0171886	1
Pantanalinema	-0.064692	0.801101	0.0141593	0.60604	-0.0295983	3
Polygonibacillus	-0.141316	0.615644	0.0373398	0.168875	-0.0869636	3
Testudinibacter	0.41416	0.238495	0.814733	0.0594636	-0.126204	1
Catenibacterium	0.279627	0.201765	0.212233	0.375877	-0.0439316	1
Catonella	0.240308	0.274054	0.544119	0.210463	-0.06273	1
Croceicoccus	-0.280397	0.270789	0.150398	0.844858	-0.0113504	3
Desertactinospora	-0.434843	0.0504155	0.373885	0.832357	0.0089455	2
Hoeflea	0.147973	0.440108	0.532059	0.617552	-0.0219731	1
Melghiribacillus	-0.196332	0.320046	0.460812	0.262278	-0.0506215	1
Merdimonas	-0.0420661	0.843827	0.244527	0.0370722	0.0852916	1
Saccharibacillus	0.333347	0.111387	0.558239	0.0579097	-0.0900527	2
Silvanigrella	-0.106414	0.625906	0.795959	0.99503	0.000292309	1
Sporocytophaga	-0.107822	0.598565	0.803394	0.0415528	0.0950515	1
Coprobacillus	0.225765	0.296092	0.513717	0.356522	-0.0456197	1
Dermacoccus	-0.0825666	0.707432	0.998093	0.712068	0.0186911	1
Fenollaria	-0.0883935	0.6793	0.36068	0.792799	0.0128667	1
GpIX	-0.228084	0.341122	0.375157	0.596848	-0.0240593	1
Methylobrevis	-0.0188389	0.925064	0.295294	0.0719178	-0.0818023	1
Moheibacter	-0.104931	0.654053	0.114497	0.611389	-0.0269969	3
Nannocystis	-0.482316	0.0461167	0.0301898	0.588885	0.0288622	4
Pelagibacterium	0.0563205	0.792916	0.391633	0.609237	-0.0251564	1
Pleionea	-0.112679	0.604539	0.770421	0.302314	-0.051491	1
Samsonia	-0.21723	0.328564	0.686791	0.157312	0.0667706	1
Seinonella	0.158684	0.390233	0.984581	0.625654	-0.0207039	1
Thermovenabulum	-0.0072073	0.973428	0.61854	0.559619	0.0273277	1
Xenophilus	-0.128227	0.525786	0.616189	0.792652	-0.0122011	1
Ascidiaceibacter	0.0110146	0.956051	0.26033	0.216586	0.0563203	1
Crinalium	0.0490758	0.82549	0.00888238	0.181074	-0.0654268	3
Desulfobaculum	0.0516058	0.767671	0.608361	0.132707	0.0600562	1
Desulfotalea	-0.501494	0.0802935	0.528917	0.139381	0.0832178	2
Diapherotrites Incertae Sedis AR10	0.141836	0.531994	0.769041	0.290701	-0.0481173	1
Lewinella	0.141405	0.536342	0.971145	0.295917	-0.0548556	1
Roseivivax	0.0260799	0.893829	0.570574	0.282771	0.0481267	1
Sedimenticola	-0.174666	0.433687	0.344943	0.0874427	-0.0867795	1
Sellimonas	-0.0364556	0.825395	0.385564	0.643635	-0.0175373	1
Allofustis	0.061175	0.785179	0.962361	0.32677	-0.0505695	1
Bacterioplanes	0.136934	0.537892	0.417394	0.0871378	-0.0842274	1
Chromatium	-0.0130305	0.959872	0.303402	0.402422	0.0496034	1
Consotaella	0.0542863	0.819686	0.421585	0.876992	0.00711451	1
Jeotgalibacillus	0.187521	0.445037	0.422417	0.490115	0.0379679	1
Jonquetella	0.340922	0.12055	0.756658	0.748885	0.0160662	2
Labedella	0.057642	0.814546	0.557256	0.356087	-0.0440432	1
Latilactobacillus	0.3515	0.198945	0.362388	0.166614	-0.0760257	1
Paucisalibacillus	-0.126261	0.593612	0.45771	0.51339	-0.0354841	1
Pelagicola	0.0528763	0.822145	0.41623	0.9852	-0.00100133	1
Pontimonas	-0.176624	0.503086	0.334687	0.942114	0.00439069	1
Sporobacterium	-0.329768	0.129674	0.710915	0.0378967	0.102381	5
Stappia	0.204365	0.435642	0.361655	0.2458	-0.0695334	1
Tetragenococcus	0.0736733	0.736572	0.989974	0.0359408	-0.104654	1
Texcoconibacillus	0.020477	0.946872	0.353923	0.863073	0.0112927	1
Andreesenia	0.169192	0.491168	0.864268	0.730573	-0.0194662	1
Aquibacter	0.222496	0.393954	0.112839	0.162382	-0.0695553	3
Azotobacter	-0.086888	0.674551	0.585237	0.927581	-0.00432529	1
Bryocella	0.0742819	0.746833	0.946276	0.295191	0.0532423	1
Butyricimonas	0.0465979	0.818265	0.845885	0.402429	0.0378246	1
Camelimonas	-0.138866	0.480746	0.379877	0.298436	-0.0468517	1
Caviibacter	-0.0123247	0.947365	0.709822	0.636103	-0.0203236	1
Chryseomicrobium	0.084338	0.717246	0.0781365	0.212787	-0.0633278	3
Citroniella	-0.0612405	0.779719	0.105566	0.914453	-0.00534982	3
Emcibacter	-0.0792532	0.777408	0.595985	0.218557	0.076228	1
Lentilitoribacter	0.212017	0.356566	0.629613	0.850943	0.00992775	1
Miniimonas	-0.183045	0.347853	0.87957	0.262109	-0.0501053	1
Palleronia	-0.201366	0.448583	0.173662	0.0943628	-0.100437	1
Siphonobacter	-0.243021	0.307654	0.789099	0.112505	0.0781439	1
Symbiobacterium	0.368476	0.129064	0.550039	0.376503	-0.048898	2
Thermofilum	0.319653	0.151004	0.317905	0.647834	-0.0232221	2
Allocatelliglobosispora	-0.453514	0.0606835	0.233045	0.133965	-0.0819539	2
Aquibacillus	0.0912567	0.67806	0.0626123	0.775999	-0.0128756	3
Aquimixticola	0.0629458	0.77739	0.129787	0.404978	-0.0421038	3
Eikenella	-0.271038	0.115961	0.209563	0.768105	-0.0115782	2
Extibacter	-0.569171	0.00730117	0.43145	0.654335	0.0185154	2
Fonticella	0.199539	0.299082	0.171026	0.368081	-0.0393685	1
Hafnia	0.167581	0.495629	0.0492198	0.459077	-0.0409257	3
Huanghella	0.245285	0.324669	0.354874	0.465062	0.036814	1
Kriegella	-0.142161	0.567978	0.618554	0.7329	-0.0182378	1
Marseilla	0.130471	0.619557	0.325563	0.107075	-0.0803804	1
Paludifilum	0.335413	0.141389	0.0342717	0.642427	0.0238179	3
Paraphotobacterium	-0.220356	0.391926	0.649305	0.0854847	-0.0970902	1
Rhodoglobus	0.0176551	0.920771	0.558158	0.301571	-0.0420608	1
Rubrivirga	-0.104327	0.626503	0.981658	0.286315	0.0524754	1
Thermotunica	-0.0253828	0.890566	0.877926	0.321101	0.0414353	1
Agaribacterium	-0.00999451	0.955696	0.666026	0.0928616	0.0690914	1
Agaricicola	-0.0167683	0.93698	0.225124	0.375543	-0.0428931	1
Aliterella	0.0859055	0.740743	0.913787	0.140539	-0.0833056	1
Allobranchiibius	0.0348792	0.891433	0.0207858	0.350336	0.0533595	3
Botryobacter	0.0917837	0.690426	0.369524	0.466481	-0.0384578	1
Fudania	0.0152355	0.935702	0.851318	0.287402	-0.046142	1
Hugenholtzia	0.148678	0.572827	0.276417	0.970358	-0.00199427	1
Massiliimalia	-0.0392401	0.859611	0.059921	0.8172	-0.0112212	3
Muricomes	-0.0623983	0.747344	0.66897	0.765514	0.0132857	1
Murinocardiopsis	-0.286036	0.157246	0.0298841	0.0979299	-0.073931	5
Ornithinibacillus	0.0994533	0.716814	0.255705	0.146096	-0.0906343	1
Pontibacterium	0.151309	0.475456	0.263465	0.210585	0.0605283	1
Psychrobium	-0.00297699	0.988804	0.0347982	0.888144	-0.00668882	3
Psychroglaciecola	-0.12237	0.565796	0.593853	0.752024	-0.0154628	1
Ruminobacter	-0.10914	0.624814	0.741431	0.837178	-0.0105542	1
Aestuariimonas	0.0448079	0.807083	0.748166	0.84317	-0.0083572	1
Amniculibacterium	0.145606	0.568737	0.797998	0.51232	-0.0358265	1
Brackiella	-0.246155	0.341455	0.103318	0.153787	0.0830299	3
Desulfuribacillus	0.166158	0.389047	0.568391	0.738275	0.0147783	1
Eisenbergiella	-0.153083	0.404121	0.355869	0.313748	0.0422688	1
Epidermidibacterium	-0.0238074	0.911198	0.526551	0.540614	-0.0275481	1
Halopolyspora	-0.139656	0.585328	0.0830882	0.264182	0.062519	3
Loktanella	0.398052	0.106978	0.600238	0.103229	-0.0691033	2
Luteibaculum	-0.242011	0.29373	0.812573	0.136881	-0.0783365	1
Methanolobus	-0.246697	0.243594	0.155397	0.953745	0.00252815	3
Methylosoma	-0.0278906	0.872285	0.638877	0.808042	0.00969568	1
Nicoletella	-0.140727	0.558826	0.795545	0.222009	0.0600398	1
Oligotropha	0.0113549	0.947331	0.690778	0.288259	0.0379011	1
Olivibacter	0.0839148	0.694717	0.325685	0.655846	-0.0218379	1
Peptacetobacter	-0.218708	0.305027	0.231673	0.136825	-0.0721007	1
Roseospirillum	-0.0765942	0.731316	0.64703	0.0195092	0.118226	1
Saccharophagus	-0.0563929	0.789201	0.51792	0.0435655	-0.096896	1
Sinibacillus	-0.364591	0.0861357	0.98244	0.84992	0.00918907	2
Smaragdicoccus	0.25874	0.225115	0.875379	0.297154	-0.0508705	1
Spirillum	-0.484291	0.0295394	0.254467	0.742152	-0.0164672	4
Aurantivirga	-0.121366	0.609287	0.583432	0.959657	0.00233374	1
Breoghania	0.10126	0.643165	0.343661	0.152805	-0.0712052	1
Caenimonas	0.391236	0.111772	0.184095	0.0711889	0.0994797	5
Catenuloplanes	0.40918	0.0372223	0.412395	0.539744	0.0273897	2
Cedecea	0.139369	0.587649	0.391997	0.900141	0.0074017	1
Chitinivorax	-0.273442	0.226249	0.526257	0.503136	-0.0261542	1
Levilactobacillus	0.307402	0.113877	0.669245	0.551587	-0.0264145	2
Pacificitalea	-0.337511	0.0574759	0.5679	0.865365	0.00658719	2
Pseudobowmanella	0.302026	0.154119	0.089653	0.722093	0.0168953	4
Pseudohoeflea	-0.379581	0.0779129	0.958743	0.433369	-0.0384789	2
Pseudoxanthobacter	0.190603	0.475276	0.650299	0.454728	0.0379651	1
Roseicitreum	-0.0901425	0.713472	0.536597	0.731505	0.0173343	1
Spiroplasma	0.0462938	0.86406	0.157135	0.128634	0.0775468	3
Thermogymnomonas	-0.0735823	0.730118	0.302648	0.951036	0.00300185	1
Vitreoscilla	-0.168904	0.483607	0.208956	0.055779	-0.10447	1
Aldersonia	0.0540315	0.794571	0.373428	0.983244	-0.000999331	1
Alkalibaculum	-0.00845169	0.960819	0.213531	0.572606	-0.0221657	1
Anaerobiospirillum	-0.191202	0.274646	0.517872	0.59673	-0.0212319	1
Brevitalea	-0.392512	0.0780258	0.181356	0.0789745	-0.0882647	5
Candidatus Aenigmarchaeum	0.142013	0.559707	0.765999	0.255216	0.0635437	1
Enorma	-0.0624852	0.743121	0.783566	0.630543	-0.0211015	1
Geobacillus	0.0955779	0.579092	0.157575	0.638074	0.0184319	3
Marinibactrum	-0.170275	0.372237	0.29055	0.261448	0.0489089	1
Methylosarcina	-0.0846595	0.638853	0.876195	0.44093	0.0315539	1
Negativibacillus	-0.584726	0.00389312	0.525677	0.0863982	-0.0777988	2
Paenalcaligenes	-0.285744	0.215807	0.331904	0.0387038	-0.108056	5
Paraliobacillus	-0.189999	0.361247	0.803488	0.0604257	-0.0838614	1
Pelistega	0.200688	0.319972	0.266726	0.0662907	0.0837535	5
Proteiniborus	-0.155904	0.440406	0.584444	0.423649	-0.0370455	1
Rhodocyclus	0.641237	0.036089	0.280058	0.0810982	-0.0876295	2
Roseicyclus	0.199214	0.421649	0.637523	0.587587	-0.0308427	1
Salinarimonas	-0.438303	0.0132993	0.220717	0.267725	0.0442283	2
Sporotomaculum	-0.101855	0.713966	0.760905	0.453412	0.0478782	1
Thermophagus	0.308761	0.236902	0.00616994	0.222508	0.0696533	4
Thermosporothrix	-0.206061	0.424555	0.145855	0.298106	0.0608002	3
Vulcanithermus	0.00999076	0.959473	0.644132	0.915749	-0.00430469	1
Acidaminococcus	-0.0532121	0.798566	0.717946	0.304415	-0.0491676	1
Amantichitinum	0.171067	0.47203	0.688256	0.486846	-0.0379535	1
Aurantiacicella	-0.0364849	0.859659	0.205889	0.632066	0.0214924	1
Caenibacillus	-0.00825398	0.970306	0.648135	0.596972	0.0251027	1
Carnimonas	0.00995417	0.957976	0.44008	0.2896	-0.0458204	1
Desulfosarcina	-0.120144	0.547665	0.814311	0.280476	0.0494868	1
Dietzia	0.0797576	0.729608	0.512549	0.975633	-0.00133045	1
Dinghuibacter	0.20174	0.296378	0.494587	0.946862	0.00294698	1
Falsibacillus	0.15794	0.359135	0.883596	0.53194	-0.0247123	1
Faucicola	-0.269677	0.105346	0.98927	0.973137	-0.00128295	2
Gp24	-0.519512	0.022103	0.758626	0.928827	-0.00427576	2
Halanaeroarchaeum	0.282073	0.232595	0.202578	0.602969	-0.0280281	1
Kerstersia	-0.150841	0.382496	0.365407	0.34335	-0.0373366	1
Leptotrichia	0.0720528	0.747768	0.655922	0.478626	-0.0357791	1
Longirhabdus	-0.0245033	0.899681	0.268321	0.698166	-0.0172448	1
Lysinimonas	-0.583945	0.0134597	0.486573	0.490761	0.0342997	2
Mesoaciditoga	-0.0498581	0.778181	0.655236	0.176263	-0.0548356	1
Methylomagnum	0.37913	0.176253	0.738852	0.611593	0.0312171	1
Methylorubrum	-0.0234345	0.920305	0.863847	0.364163	-0.0488539	1
Mongoliitalea	-0.138419	0.489436	0.584087	0.273471	0.0456718	1
Motilimonas	0.116705	0.530125	0.960747	0.740884	-0.014141	1
Orientia	0.0173618	0.932183	0.175975	0.491262	0.032018	1
Paenactinomyces	-0.0593933	0.740132	0.472399	0.786305	0.0108405	1
Paraflavitalea	0.00112029	0.9952	0.874111	0.187184	0.051607	1
Parapusillimonas	0.0373908	0.876168	0.0697096	0.424853	0.0405274	3
Ruthenibacterium	-0.296473	0.20328	0.140827	0.0558374	-0.100505	5
Saccharococcus	0.088179	0.710789	0.904844	0.908463	-0.00629616	1
Salicola	-0.0430602	0.85716	0.951221	0.0506823	-0.0892572	1
Spelaeicoccus	0.328847	0.07462	0.839784	0.300414	-0.0415393	2
Sphaerisporangium	0.282738	0.20335	0.954525	0.390291	-0.043726	1
Sporolactobacillaceae_incertae_sedis	-0.0579475	0.789671	0.362431	0.193651	-0.0530977	1
Sulfuriferula	-0.370755	0.0864691	0.325124	0.840513	-0.00986859	2
Tepidicella	0.131754	0.53812	0.600491	0.794854	-0.0127783	1
Thioflavicoccus	-0.146106	0.513178	0.934428	0.977658	0.00143991	1
Tibeticola	-0.139154	0.507014	0.701544	0.0439572	-0.096219	1
Vogesella	-0.0404939	0.838152	0.233028	0.628407	-0.0219189	1
Acetothermia_genera_incertae_sedis	-0.0378076	0.814656	0.3142	0.221159	0.0450295	1
Acidomonas	-0.219842	0.288691	0.181491	0.24164	0.0529827	1
Adlercreutzia	-0.142209	0.478309	0.375497	0.801491	0.0115653	1
Aliidiomarina	0.0274003	0.909664	0.595978	0.929386	-0.0043634	1
Andreprevotia	-0.119443	0.519562	0.438028	0.692362	-0.016115	1
Antarcticimonas	-0.233489	0.275588	0.949964	0.253776	0.0559374	1
Aurantimonas	-0.180627	0.400336	0.299317	0.823591	-0.0109638	1
Carboxydocella	0.0496044	0.79861	0.158994	0.160406	-0.0619623	1
Companilactobacillus	-0.0975933	0.601362	0.282991	0.52417	-0.0272272	1
Costertonia	-0.21362	0.350176	0.855323	0.822604	-0.0117821	1
Desulfonema	-0.26759	0.143512	0.956316	0.577003	-0.023351	2
Donghicola	-0.175658	0.316318	0.66211	0.25831	-0.0453737	1
Flexibacter	-0.184656	0.381464	0.358253	0.136571	-0.0716058	1
Frisingicoccus	0.0338643	0.888742	0.785656	0.853995	0.0102556	1
Haematomicrobium	0.237443	0.270158	0.456148	0.44002	-0.0379619	1
Halocella	-0.0111439	0.96178	0.709293	0.927779	0.00485192	1
Hartmannibacter	-0.0751785	0.785037	0.750183	0.336766	-0.0513858	1
Hasllibacter	-0.147438	0.556632	0.0255803	0.855878	-0.0084324	3
Holzapfelia	0.342254	0.180515	0.93012	0.154892	-0.0713781	1
Intestinibaculum	0.398156	0.226066	0.366298	0.39217	-0.0562611	1
Kibdelosporangium	-0.0425919	0.832693	0.906163	0.481779	-0.0326266	1
Litorivivens	0.0595728	0.726019	0.631474	0.740224	0.0129575	1
Maribius	-0.112116	0.614379	0.257792	0.835315	-0.0105897	1
Marinibaculum	-0.288327	0.115837	0.0724445	0.94138	-0.00304969	3
Melghirimyces	0.116473	0.63425	0.607941	0.420239	0.0452763	1
Metallibacterium	-0.254809	0.200882	0.866769	0.275931	-0.0496154	1
Methylohalobius	0.213963	0.280857	0.809929	0.666807	0.0191369	1
Microaerobacter	0.546226	0.0236231	0.694236	0.354732	0.041765	2
Paracandidimonas	-0.14508	0.423244	0.123275	0.0190519	-0.0954144	5
Pistricoccus	-0.138611	0.491101	0.302687	0.920362	0.00384382	1
Pricia	0.276334	0.144869	0.790866	0.161221	0.0604766	2
Rehaibacterium	-0.0607768	0.771852	0.000792266	0.376188	0.0403397	3
Rugosibacter	-0.41758	0.0670609	0.649721	0.609384	0.0265977	2
Sciscionella	-0.0884518	0.668408	0.405697	0.069511	-0.0853563	1
Seleniivibrio	-0.382217	0.156721	0.314353	0.527819	-0.0389	2
Sphingosinicella	0.135714	0.492739	0.241104	0.103399	0.073036	1
Thermorudis	0.0845573	0.705193	0.5319	0.802833	-0.0118057	1
Thiovirga	0.156497	0.422454	0.540103	0.180585	0.0596438	1
Youngiibacter	-0.377871	0.0760242	0.547557	0.640562	0.0205117	2
Actinorugispora	-0.234905	0.287513	0.825303	0.0771683	-0.0836477	1
Aidingibacillus	0.536929	0.0115472	0.51009	0.943721	0.00340177	2
Albidiferax	0.250854	0.284795	0.22802	0.232489	0.06347	1
Alkalispirochaeta	0.0163303	0.940483	0.231654	0.228538	-0.0600246	1
Amedibacterium	-0.196193	0.387957	0.362352	0.547359	0.0313197	1
Aminicella	-0.157986	0.437315	0.876952	0.763009	0.0141038	1
Bombiscardovia	0.129041	0.59138	0.811212	0.0128284	-0.135544	5
Caloranaerobacter	-0.0833676	0.667573	0.932619	0.260024	-0.0501841	1
Candidatus Calescibacterium	0.221445	0.27644	0.384338	0.777222	0.0131882	1
Chitinolyticbacter	-0.10403	0.657295	0.400973	0.670048	-0.0210752	1
Chromobacterium	0.215044	0.273192	0.225216	0.992075	0.000443265	1
Cloacibacterium	0.0520792	0.769683	0.301685	0.410886	-0.0334667	1
Cronbergia	-0.306203	0.166285	0.210245	0.630726	0.0242348	1
Desulfoglaeba	0.479615	0.0500842	0.570308	0.181213	0.0643025	2
Desulfospira	-0.0446828	0.81696	0.00333883	0.224073	0.0516212	3
Exilibacterium	-0.102552	0.680906	0.459491	0.452952	-0.0394247	1
Fodinibacter	-0.207257	0.28915	0.29658	0.239071	-0.0524984	1
Gelidibacter	-0.345085	0.0948048	0.22865	0.094412	-0.0781504	2
Geothermobacterium	-0.0439961	0.777262	0.421113	0.638059	0.0167787	1
Gracilibacillus	-0.0188022	0.92519	0.489881	0.256852	-0.052003	1
Gynuella	0.047058	0.804605	0.457097	0.26785	-0.0482463	1
Haloactinospora	-0.297979	0.137008	0.976715	0.458201	-0.0330929	2
Halomarina	-0.123924	0.617509	0.739911	0.806658	0.0139674	1
Halonatronum	-0.0381995	0.866377	0.316658	0.0469162	-0.10261	1
Halonotius	-9.4611e-05	0.999613	0.221285	0.65353	0.0200251	1
Herpetosiphon	0.492034	0.0221996	0.543913	0.234879	0.0576243	2
Hyphococcus	0.114309	0.529632	0.504324	0.488741	0.028537	1
Jongsikchunia	0.268619	0.234975	0.392885	0.418675	-0.0418293	1
Joostella	-0.148033	0.556984	0.117834	0.548643	-0.0343867	3
Kluyvera	-0.146081	0.470464	0.750112	0.907053	-0.00543559	1
Laceyella	-0.087286	0.712863	0.84359	0.817359	-0.0122515	1
Lacinutrix	0.0494372	0.83225	0.839466	0.74673	-0.0154536	1
Lacisediminimonas	-0.2827	0.172453	0.316026	0.173449	-0.0638802	1
Lentibacter	0.31775	0.168646	0.433049	0.278665	0.0545966	1
Marinagarivorans	0.120561	0.4918	0.994916	0.822302	0.00906076	1
Methanosphaerula	0.144518	0.508722	0.576405	0.802186	0.0125921	1
Methyloprofundus	0.375662	0.143682	0.143428	0.347806	0.0445841	2
Microscilla	-0.166065	0.470453	0.440319	0.716051	-0.0192068	1
Nisaea	-0.00944337	0.971807	0.234127	0.0864166	0.0915595	1
Obesumbacterium	-0.415885	0.060903	0.270042	0.992238	-0.000491364	2
Okibacterium	-0.00744748	0.976694	0.216345	0.279632	0.062816	1
Ornithinibacter	-0.0784026	0.633472	0.0111419	0.548609	0.0220019	3
Pannonibacter	-0.117512	0.60201	0.993199	0.109882	0.0799679	1
Parahaliea	0.249439	0.245941	0.835519	0.83064	-0.0105471	1
Parasphingopyxis	-0.0486874	0.816112	0.687514	0.585185	-0.0262757	1
Petrothermobacter	0.00544705	0.97565	0.465529	0.13911	-0.0603136	1
Phaeobacterium	-0.104979	0.597451	0.753501	0.00456038	-0.127243	5
Planktomarina	-0.13738	0.561745	0.19611	0.549016	-0.0323898	1
Populibacterium	-0.339709	0.052979	0.791321	0.969265	-0.00154376	2
Porifericola	0.123465	0.621554	0.558525	0.710805	-0.0198483	1
Pseudobutyrivibrio	-0.350395	0.322419	0.18761	0.47392	0.0530609	1
Pseudogracilibacillus	-0.111228	0.570273	0.718275	0.405281	-0.0367943	1
Pseudolysobacter	-0.278494	0.165058	0.831589	0.178466	-0.0616068	1
Pseudopuniceibacterium	0.0541756	0.825811	0.675804	0.803009	-0.0129933	1
Rapidithrix	-0.0355435	0.847364	0.763747	0.811437	0.0101402	1
Riemerella	0.341846	0.12993	0.153926	0.143129	-0.0653258	2
Rufibacter	-0.148521	0.498651	0.408435	0.624368	0.0211025	1
Schnuerera	-0.219165	0.319201	0.483052	0.82567	0.00967774	1
Sediminibacillus	-0.0746001	0.719509	0.131469	0.522415	0.0301878	3
Sulfodiicoccus	-0.15439	0.372027	0.0535916	0.656067	0.0174159	3
Syntrophothermus	-0.4167	0.102697	0.730838	0.47197	0.0390481	2
Tepidimicrobium	0.17752	0.406346	0.465699	0.788904	0.0126183	1
Thioalbus	0.233653	0.290334	0.32732	0.700909	0.0194262	1
Tsukamurella	0.0771728	0.713931	0.752229	0.349692	-0.040417	1
Weeksella	0.525346	0.0400988	0.838757	0.625842	0.0265906	2
Holdemanella	0.35847	0.0423476	0.839003	0.158874	-0.0563643	2
Aidingimonas	-0.0512073	0.771551	0.0451835	0.790586	0.0105777	3
Agaribacter	-0.244125	0.292927	0.960964	0.839723	0.00929766	1
Anaerococcus	0.242332	0.229984	0.42273	0.138015	0.0682324	1
Caldisphaera	-0.133382	0.476368	0.710854	0.60344	0.0214793	1
Caldivirga	-0.02203	0.899356	0.273646	0.0712619	-0.0713794	1
Candidatus Iainarchaeum	-0.0865036	0.605434	0.804191	0.872257	0.00619686	1
Candidatus Nanosalina	-0.314174	0.140094	0.153342	0.187332	0.0635994	2
Crassaminicella	0.30737	0.187996	0.719294	0.0566742	-0.0824807	1
Ekhidna	0.26448	0.235232	0.102722	0.901949	0.00619335	4
Halapricum	-0.120249	0.584078	0.629058	0.348041	-0.0473077	1
Halomicrococcus	-0.230344	0.34414	0.738982	0.430577	0.0433559	1
Haloquadratum	0.0136621	0.946051	0.525828	0.936639	0.00317588	1
Halospirulina	0.333596	0.0908361	0.817121	0.668583	-0.0184807	2
Metaprevotella	-0.203529	0.355428	0.364138	0.844996	0.00984086	1
Methanothermococcus	-0.0804891	0.751488	0.158208	0.158343	0.0717434	3
Ottowia	0.0278784	0.905396	0.546371	0.000712986	-0.167319	5
Rarimicrobium	0.0719472	0.650336	0.785153	0.595181	-0.0193918	1
Rubidibacter	0.197551	0.450055	0.911404	0.81669	0.0139405	1
Salarchaeum	-0.132114	0.587734	0.6146	0.435231	0.040156	1
Salinibaculum	-0.582823	0.0234346	0.523404	0.774869	-0.0149225	2
Salinirubrum	-0.326638	0.0897944	0.594544	0.0190988	-0.101794	5
Senegalimassilia	-0.114927	0.661812	0.898748	0.0410531	0.109833	1
Stetteria	-0.0994673	0.647134	0.31765	0.413684	-0.0369271	1
Streptobacillus	-0.582369	0.0323086	0.157094	0.834165	0.0112715	2
Stygiolobus	0.283481	0.104034	0.166315	0.661563	-0.0173505	2
Sulfophobococcus	-0.37258	0.116909	0.765905	0.264784	0.0484975	2
Uruburuella	0.0271753	0.888433	0.720646	0.522527	0.0263338	1
Zehria	0.0917027	0.636894	0.787377	0.846998	0.00783837	1

## Sheet: TableS4
Table S4 Linear mixed effects models from growth assays of (a) communities and (b) isolates grown on beech tea medium in the laboratory. Response variable = Area under the Curve (AUC)
a)	Fixed effects	Estimate	SE	df	t	p
	Intercept	0.7492	0.05036	19.2463	14.877	5.19e-12
	Sample:After	-0.07756	0.03754	432.347	-2.066	0.0394
	Random Effects	Variance
	Tree hole	0.03528
	Residual	0.139
b)	Fixed effects	Estimate	SE	df	t	p
	Intercept	0.98006	0.17165	6.82808	5.71	0.000795
	pH7.5	-0.41793	0.10246	95.5893	-4.079	9.37e-05
	pH8.2	-0.39295	0.10331	95.9045	-3.804	0.000251
	Sample:After	-0.29031	0.08377	95.0866	-3.466	0.000796
	Treatment:Limed	0.54247	0.20539	5.06018	2.641	0.045374
	Random effects	Variance
	Tree hole	0.04192
	Residual	0.16319

## Sheet: TableS5
Table S5 - Linear mixed effects models of time shift assay results, response variable = interaction coefficient
a) All assays - Analysis of Variance Table with Satterthwaite method
Fixed	Sum Sq	Mean Sq	NumDF	DenDF	F	p
Media	7.1195	3.5598	2	378	8.9324	0.000162
sample	2.7523	1.3762	2	378	3.4532	0.032646
Treatment	0.3762	0.3762	1	13	0.944	0.348985
Media:sample	5.2069	1.3017	4	378	3.2664	0.011883
Media:Treatment	14.3654	7.1827	2	378	18.0234	3.339e-08
sample:Treatment	9.3786	4.6893	2	378	11.7668	1.103e-05
Random effects	Variance
Treehole	0.09774
Residual	0.39852
b) Just control tree hole communities - Analysis of Variance Table with Satterthwaite method
Fixed	Sum Sq	Mean Sq	NumDF	DenDF	F	P
Media	10.7059	5.353	2	204	12.3121	8.949e-06
sample	8.4817	4.2408	2	204	9.7542	9.001e-05
Random effects	Variance
Treehole	0.04695
Residual	0.43477
c) Just limed tree hole communities - Analysis of Variance Table with Satterthwaite method
Fixed	Sum Sq	Mean Sq	NumDF	DenDF	F	P
Media	2.3117	1.1558	2	154	10.988	3.461e-05
Random effects	Variance
Treehole	0.1022
Residual	0.1052
Media = community used to generate spent media, week -7, 0 or 8
Sample = community then grown on the spent media,week -7, 0 or 8

## Sheet: TableS6
Table S6 - Assembly statistics for all 770 binned MAGs. For downstream analysis we filtered to MAGs with completeness > 50% and contamination <10%.
Bin Id	Completeness	Contamination	Strain heterogeneity	Genome size (bp)	# contigs	N50	Mean contig length (bp)	Longest contig (bp)	GC	GC std (scaffolds > 1kbp)	Coding density	# predicted genes
treehole_1.001	96.55	0	0	1494803	5	454787	298960	661840	57	0.72	93.68	1437
treehole_1.002	96.55	0	0	1819732	20	616407	90986	633510	57	10.58	93.27	1770
treehole_1.003	94.83	0	0	2044821	31	125797	65961	334672	64.6	13.49	91.58	1889
treehole_1.004	100	0	0	3020160	51	242393	59218	376545	32.4	11.68	91.78	2772
treehole_1.005	100	1.72	0	3449007	46	226759	74978	293415	59.5	6.91	91.63	3347
treehole_1.006	100	10.34	0	2082968	34	320964	61263	1009237	46.7	8.26	92.9	2195
treehole_1.007	96.55	0	0	1405616	30	85372	46853	280086	50.1	3.34	94.71	1334
treehole_1.008	100	12.07	0	3847069	89	284588	43225	798369	41.1	8.21	91.28	3450
treehole_1.009	87.62	0	0	3190993	167	50752	19107	128864	41.2	6.56	91.99	3077
treehole_1.010	89.34	0	0	2800740	130	55646	21544	106640	40.6	5.92	92.62	2665
treehole_1.011	100	3.95	35.71	2927244	67	107906	43690	250031	34.4	6.5	89.76	2780
treehole_1.012	98.28	0	0	2861722	67	136095	42712	265938	46.2	3.33	89.36	2868
treehole_1.013	98.28	1.72	0	2728556	23	431991	118632	844721	64.2	5.71	92.9	2453
treehole_1.014	91.55	1.72	0	3506074	44	186853	79683	387173	36.6	2.17	90.26	2990
treehole_1.015	94.83	0	0	2926858	62	101247	47207	314135	67.7	1.66	91.85	2844
treehole_1.016	0	0	0	612123	114	12367	5369	38674	56.8	3.35	90.41	780
treehole_1.017	100	0	0	2902107	60	71203	48368	189384	64.7	1.7	91.27	2949
treehole_1.018	100	3.64	7.69	3648868	36	1612409	101357	1802669	34.8	3.39	89.83	3307
treehole_1.019	100	17.4	90.91	3135936	81	107032	38715	267978	45.8	5.28	89.06	3072
treehole_1.020	100	0	0	3537028	51	261930	69353	377071	61.8	1.55	92.38	3422
treehole_1.021	98.28	0	0	4233717	43	254516	98458	503949	47.1	7.23	88.08	3870
treehole_1.022	100	0	0	3303607	66	183245	50054	623442	38.7	1.77	92.17	2550
treehole_1.023	85.32	1.44	0	1056095	36	64613	29335	104974	32.9	1.47	89.47	1191
treehole_1.024	66.69	0	0	3901622	234	27888	16673	92073	68.8	1.61	91.63	3794
treehole_1.025	97.93	17.08	17.39	4592486	119	125170	38592	446691	60.8	1.91	91.58	4372
treehole_1.026	86.21	28.21	76.36	5157475	187	68056	27580	229306	66	1.34	91.24	4972
treehole_1.027	91.55	1.72	0	3722723	106	137286	35120	520582	33.6	1.93	87.27	3389
treehole_1.028	100	0	0	3885869	71	622763	54730	944394	40.2	2.08	89.81	3462
treehole_1.029	96.39	1.72	100	3600360	935	5325	3850	51384	63	2.33	88.49	4185
treehole_1.030	98.28	0	0	2750044	97	63351	28350	191137	27	1.63	92.74	2921
treehole_1.031	0.16	0	0	2621948	276	50010	9499	275373	49	2.77	88.91	3541
treehole_1.032	86.21	10.66	22.22	4568540	133	64727	34349	180184	64.7	1.45	90.51	4390
treehole_1.033	20.85	5.49	50	2386734	249	31415	9585	166086	57.2	2.27	90.4	3009
treehole_1.034	100	1.72	0	4032393	185	62075	21796	226234	67.4	2.11	89.07	4155
treehole_1.035	81.74	2.51	16.67	1236759	97	50039	12750	117832	41.8	2.2	88.57	1470
treehole_1.036	79.31	0	0	3751786	184	30609	20390	98667	68.6	1.67	90.94	3624
treehole_1.037	36.41	1.88	0	2216757	77	54263	28789	223548	42.1	2.8	86.42	2342
treehole_1.038	90	0.16	0	2573682	183	21282	14063	109793	64.1	1.18	92.75	2651
treehole_1.039	97.96	8.28	41.38	3745222	69	162422	54278	328089	59	1.49	91.36	3674
treehole_1.040	100	0.16	0	3589017	70	191779	51271	550937	37.7	2.33	91.21	3193
treehole_1.041	84.48	0	0	1026193	48	43290	21379	109992	40.7	1.55	86.09	972
treehole_1.042	92.08	0.86	100	1931810	479	6121	4033	23283	36.3	2.42	94.34	2240
treehole_1.043	81.03	0	0	670586	22	130023	30481	318957	35.5	1.97	90.86	639
treehole_1.044	76.41	1.72	0	2048318	61	66488	33578	174818	34.5	1.96	90.98	2585
treehole_1.045	76.15	0	0	724957	49	41504	14795	101084	44.6	2.12	87.19	780
treehole_1.046	100	1.72	0	3139585	153	45554	20520	157727	31.1	2.03	92.35	2740
treehole_1.047	100	6.35	0	2092998	70	146721	29899	206799	52.9	1.55	94.02	2194
treehole_1.048	92.01	8.62	0	5136385	706	29088	7275	148534	64.3	1.64	90.51	5482
treehole_1.049	73.56	1.72	0	1311533	109	28991	12032	81177	44.2	2.47	87.7	1451
treehole_1.050	78.84	10.11	0	3503748	365	25162	9599	77267	62	1.83	92.19	3496
treehole_1.051	5.9	1.72	100	3948591	1752	2538	2253	38524	48.4	1.84	89.4	3925
treehole_1.052	79.2	34.56	51.61	5417079	1804	4429	3002	31614	39.8	1.96	90.58	6182
treehole_1.053	84.48	16.93	3.85	1819115	303	20205	6003	101889	39.6	1.81	88.37	2232
treehole_1.054	81.03	45.45	28.85	4450314	1654	3262	2690	48954	54.9	2.01	92.63	5947
treehole_1.055	67.41	6.03	50	1895844	295	9522	6426	44669	45	1.26	90.66	1957
treehole_1.056	94.83	2.19	0	1585848	237	12508	6691	57662	40.9	1.64	93.55	1789
treehole_1.057	96.55	1.72	0	1290173	127	20582	10158	106220	42.7	2.1	91.56	1315
treehole_1.058	52.59	1.49	0	4660874	1434	4729	3250	68126	61.6	2.02	90.51	6173
treehole_1.059	89.29	12.23	3.33	7211813	1458	9442	4946	45219	64.2	1.55	90.03	7445
treehole_1.060	93.1	28.28	5.63	5707135	1926	4156	2963	77855	64.6	1.71	90.3	8654
treehole_1.061	55.54	15.06	0	2145163	712	4271	3012	119460	34.6	1.48	85.35	2822
treehole_1.062	61.97	20.77	5.26	6437279	2744	2724	2345	58794	69.4	2.2	92.45	9965
treehole_1.063	21	1.57	5.56	4260455	1253	6192	3400	74494	58.3	2.11	90.75	6198
treehole_1.064	52.93	9.48	37.5	1768164	548	4121	3226	21152	43.7	1.55	90.02	2175
treehole_1.065	71.1	5.83	16.67	3871681	1169	4362	3311	23768	64.9	2.1	91.87	4713
treehole_1.066	77.17	2.07	0	2201849	625	6649	3522	77826	51.5	2.28	85.58	2846
treehole_1.067	96.55	7.55	10	2015990	447	7837	4510	46486	42.7	1.83	93.13	2325
treehole_1.068	9.4	0	0	2692536	1045	2837	2576	75586	42.5	2.44	90.13	4191
treehole_1.069	48.28	24.2	3.2	6869033	2757	2891	2491	116421	59.2	1.87	87.48	10227
treehole_1.070	35	1.02	0	1452537	361	5597	4023	18744	41.3	1.87	84.79	1573
treehole_1.071	96.08	50.86	0	3739270	927	6141	4033	46576	51.1	2.02	88.32	4039
treehole_1.072	83.62	50.15	5.07	2933377	1016	4204	2887	60686	49.9	1.75	89.12	4108
treehole_1.073	13.01	1.88	0	3023948	1208	2910	2503	62077	53.9	1.98	88.27	4588
treehole_1.074	83.87	59.48	2.33	6999322	2473	3718	2830	25909	63.7	1.87	90.94	9069
treehole_1.075	84.33	69.32	3.49	2389920	883	3511	2706	30150	34.5	1.87	92.07	3168
treehole_1.076	76.08	46.55	2.7	4264261	1890	2524	2256	54256	70.4	2.04	92.61	5869
treehole_1.077	64.71	15.99	1.03	3812408	1863	2136	2046	24706	42.8	1.8	86.92	4989
treehole_1.078	58.7	18.97	28.57	2207535	804	3435	2745	16185	46.8	1.8	92.57	2715
treehole_1.079	66.43	7.13	3.7	717092	201	4784	3567	14785	48.5	1.9	90.88	906
treehole_1.080	72.29	31.9	0	5737131	2707	2344	2119	30164	70.2	2.11	91.51	7592
treehole_1.081	66.88	38.46	1.49	4254530	1896	2337	2243	57636	31.6	1.92	89.8	6080
treehole_1.082	11.83	10.97	45.45	177503	71	2911	2500	10815	41.6	1.09	89.58	210
treehole_1.083	60.91	43.81	3.03	5820084	3048	1922	1909	93500	62.4	1.71	87.14	8604
treehole_1.084	5.55	0.47	100	168379	65	3124	2590	7653	42	1.03	90.88	202
treehole_1.085	25.28	7.05	41.18	1386628	541	2993	2563	13995	38.5	1.59	84.75	1686
treehole_1.086	62.16	38.48	1.33	3778946	1959	1894	1929	57153	45.2	1.69	82.19	5870
treehole_1.087	55.8	21.36	0	546480	203	3393	2692	16565	42.1	1.12	85.09	697
treehole_1.088	24.87	3.45	0	676667	250	3434	2706	10694	47.1	1.7	89.25	919
treehole_1.089	26.96	6.48	0	2962748	1395	2239	2123	37119	34.8	1.52	85.04	4003
treehole_1.090	34.93	8.62	0	574005	200	3865	2870	14133	40.4	1.3	85.56	738
treehole_1.091	55.34	17.32	13.64	659488	300	2213	2198	15197	38.3	1.65	85.4	848
treehole_1.092	29.39	3.92	0	1976848	1086	1774	1820	29326	39.7	1.52	76.58	2874
treehole_1.093	28.89	12.7	2.44	933796	431	2176	2166	35050	39	1.57	88.76	1350
treehole_1.094	84.32	43.73	37.5	2737030	1331	2217	2056	13792	38.5	2.01	88.24	3568
treehole_1.095	13.09	1.36	0	3072956	1600	1943	1920	27557	37.6	2.1	90.56	3548
treehole_1.096	59.56	11.3	3.33	1680707	899	1977	1869	37277	65.8	3.69	91.04	2474
treehole_1.097	55.74	1.88	33.33	773688	298	3124	2596	11174	46.8	1.87	90.9	1033
treehole_1.098	5.45	0	0	335764	179	1791	1875	13565	41	1.21	88.27	484
treehole_1.099	64.95	53.61	4.08	4274523	2426	1692	1761	41325	29	2.25	86.76	6765
treehole_1.100	63.89	16.14	0	3251224	1692	1864	1921	71902	48.5	1.91	89.35	4965
treehole_1.101	47.1	21.55	0	2143873	1101	2012	1947	20525	32.6	1.95	88.76	3024
treehole_1.102	79.23	48.43	0	4804213	2150	2527	2234	15894	37.7	1.86	88.86	5860
treehole_1.103	63.06	8.62	5.26	1541980	715	2420	2156	12297	38.3	1.56	93.6	2127
treehole_1.104	39.06	0	0	1366537	749	1894	1824	7311	42.2	2.13	93.19	1896
treehole_1.105	35.45	12.7	53.33	958449	493	1992	1944	17154	44.3	1.4	92.46	1229
treehole_1.106	62.7	43.97	0	5386686	3273	1621	1645	23740	67	1.86	90.75	7787
treehole_1.107	19.44	6.03	0	2724863	1627	1575	1674	57748	58.3	2.21	92.09	4147
treehole_1.108	2.19	0	0	448743	259	1627	1732	9044	42.3	1.32	88.2	609
treehole_1.109	44.5	15.65	0	823381	432	1920	1905	22885	33.6	1.75	87.9	1287
treehole_1.110	46.76	10.83	0	860258	458	1904	1878	16923	34.5	1.46	85.35	1303
treehole_1.111	65.05	26.87	1.79	1007201	545	1908	1848	10228	34.1	1.43	87.78	1494
treehole_1.112	69.67	28.92	33.33	3652153	2139	1660	1707	21461	53.7	2.19	92.11	5404
treehole_1.113	40.02	6.35	0	454081	269	1655	1688	5866	41.2	1.74	85.5	669
treehole_1.114	55.28	21.16	0	880802	561	1504	1570	10607	32.2	1.55	88.51	1343
treehole_1.115	59.13	11.21	0	865694	505	1759	1714	5856	34.8	1.48	90.99	1311
treehole_1.116	36.71	18.03	0	478040	302	1526	1582	7214	35.9	1.94	87.61	763
treehole_10.001	98.28	0	0	3766849	28	418282	134530	717108	59.2	9.63	91.42	3657
treehole_10.002	94.83	0	0	1861343	17	1559620	109490	1559620	62.6	8.5	93.19	1826
treehole_10.003	100	0.31	100	3488373	128	68646	27252	143881	61.8	3.26	92.91	3620
treehole_10.004	100	1.72	0	3013719	34	143572	88638	562635	33.7	3.53	90.76	2956
treehole_10.005	0	0	0	891462	37	177458	24093	344165	45.9	8.38	88.64	1352
treehole_10.006	98.28	0	0	2789252	79	91554	35306	245459	62.8	2.31	91.28	2711
treehole_10.007	94.83	1.72	0	2886571	462	11590	6247	54123	61.4	3.14	92.63	3133
treehole_10.008	96.55	0	0	1384647	83	37832	16682	92700	53.2	2.59	94.67	1389
treehole_10.009	97.26	3.45	0	5771126	1309	6698	4408	72575	63.2	2.66	90.07	5787
treehole_10.010	99.84	2.04	0	2968578	146	102481	20332	351734	55.9	4.34	93.22	3041
treehole_10.011	76.49	0	0	3799840	202	41821	18811	155008	61.6	2.22	92.39	4160
treehole_10.012	93.5	3.45	50	2136643	703	3764	3039	65454	46.8	1.66	93.01	2790
treehole_10.013	96.9	19.12	7.69	5059461	1304	18109	3879	106071	67.1	2.76	92.59	5793
treehole_10.014	49.47	13.51	0	2843363	1392	2002	2042	209969	47.9	2.73	90.54	4555
treehole_10.015	97.26	20	15.79	6120316	1709	6700	3581	63571	64.6	1.65	87.32	7158
treehole_10.016	96.49	39.11	83.33	3356256	817	11736	4108	57133	48.1	2.5	91.39	3775
treehole_10.017	94.66	25.16	0	4371131	1100	8064	3973	77477	61.8	1.77	92.46	5367
treehole_10.018	67.08	2.82	22.22	2872393	561	7698	5120	56073	61.7	1.16	90.53	3031
treehole_10.019	81.27	28.17	19.23	4833308	1997	2696	2420	28103	70.2	1.83	91.26	6085
treehole_10.020	63.89	25	8.33	6179330	2174	3731	2842	141270	33.6	3.03	88.48	8588
treehole_10.021	73.28	14.26	16.67	4718833	2343	2142	2014	17564	71.8	1.74	91.11	6022
treehole_10.022	16.3	7.82	10.53	1603953	656	2690	2445	43395	53.8	1.97	86.08	2126
treehole_10.023	93.01	19.83	6.67	3468823	1210	4522	2866	51809	55.4	2.19	91.71	4498
treehole_10.024	44.03	6.03	25	4399772	1457	4044	3019	26382	64.8	1.4	92.46	4647
treehole_10.025	53.92	3.61	33.33	2782341	1018	3297	2733	14320	62.6	1.06	90.56	3152
treehole_10.026	66.9	22.27	0	4493447	1718	3092	2615	283363	39	2.83	91	6695
treehole_10.027	78.84	9.64	50	3587625	1785	2162	2009	17590	63.5	2.35	89.67	5030
treehole_10.028	5.56	0.47	0	4207294	2111	1928	1993	70669	58.1	2.6	89.45	6783
treehole_10.029	55.24	31.79	3.06	3272734	1904	1661	1718	25496	66.7	1.62	90.74	4658
treehole_10.030	67.32	50.86	27.66	9483138	5270	1790	1799	29409	70.2	1.68	89.96	13336
treehole_10.031	97.41	56.19	7.59	6799606	3005	2549	2262	31965	41.5	1.82	90.79	7802
treehole_10.032	85.19	11.89	25	5612071	2632	2386	2132	66567	60.4	1.93	91.05	6662
treehole_10.033	33.51	16.57	6.06	3658187	2122	1556	1723	120486	66.2	1.65	89.37	5862
treehole_10.034	51.75	18.04	0	745251	372	2020	2003	21715	40.8	3.38	88.73	1101
treehole_10.035	71.96	33.46	12.31	4950963	2423	2204	2043	37371	59.3	1.57	91.38	6268
treehole_10.036	60.95	6.52	33.33	3955224	1980	2172	1997	8034	69.1	2.39	93.24	4906
treehole_10.037	53.68	11.19	11.11	4673217	2477	1901	1886	90955	59.8	1.53	88.81	6195
treehole_10.038	65.61	18.1	0	2762515	1284	2313	2151	10288	37.5	3.03	92.54	3397
treehole_10.039	67.24	22.57	0	4033340	2038	2082	1979	14445	62.9	2.49	89.67	5040
treehole_10.040	56.23	17.07	0	7486040	4326	1708	1730	15986	59.5	1.64	88.1	9872
treehole_10.041	38.39	3.61	0	1969782	1182	1631	1666	36950	54.5	2.05	89.59	2717
treehole_10.042	45.14	22.41	4.76	7241344	4363	1639	1659	12838	64	1.92	92.5	9116
treehole_10.043	40.03	13.11	0	2568282	1483	1702	1731	59809	54.1	1.84	87.15	3788
treehole_10.044	80.58	39.81	4	5171916	2890	1803	1789	14601	46.8	2.08	93.86	6034
treehole_10.045	66.96	45.14	2.08	6908482	4698	1407	1470	25723	71.9	1.99	91.71	10605
treehole_10.046	29.4	11.49	0	916823	594	1441	1543	10064	38.1	2.66	89.73	1351
treehole_13.001	100	0	0	4096573	219	42518	18705	129239	70.6	3.24	88.94	3814
treehole_13.002	96.55	0.86	0	2919555	141	81945	20706	186964	62.8	6.13	90.64	2861
treehole_13.003	90.36	2.6	21.43	4068768	451	17364	9021	77601	70.6	5.41	88.5	3774
treehole_13.004	100	21.94	2	3016454	267	21711	11297	75294	68.2	2.07	92.09	3171
treehole_13.005	92.79	45.3	84.38	3284008	990	5416	3317	40313	46.5	3.29	92.44	3868
treehole_13.006	81.61	14.66	0	4405889	901	13114	4889	122745	70.7	1.22	91.1	4765
treehole_13.007	78.01	26.72	0	5125531	878	10377	5837	57379	70.9	0.98	91.57	5235
treehole_13.008	87.15	56.84	6.72	4668909	1568	3512	2977	52148	68.5	1.09	91.64	5590
treehole_13.009	98.28	52.87	9.94	7589102	2059	6011	3685	99453	64.7	1.58	86.89	8818
treehole_13.010	98.28	71.87	1.72	6098563	1799	4895	3389	30263	71	1.77	93.27	7285
treehole_13.011	61.96	22.16	35.29	2277196	859	3601	2650	21190	65.2	1.51	88.38	2833
treehole_13.012	73.93	56.82	1.79	5030102	2370	2353	2122	14931	71.1	1.28	91.99	6560
treehole_13.013	58.78	50.86	1.82	7962392	4073	2081	1954	12948	73.3	1.45	92.55	10823
treehole_13.014	38.27	4.94	0	3384281	1109	4204	3051	16674	51.5	3.47	83.13	4007
treehole_13.015	71.1	51.33	1.89	7554711	3853	2043	1960	22560	70.1	1.52	90.39	10230
treehole_13.016	54.47	15.52	0	6947838	3053	2601	2275	15502	70	2.22	91.75	8590
treehole_13.017	32.4	12.64	0	3953171	2083	1897	1897	24376	67.5	1.42	88.45	5329
treehole_13.018	46.97	23.31	3.29	4155607	2171	1967	1914	19792	66.9	1.45	87.82	5873
treehole_13.019	90.75	65.99	4.1	5982165	2748	2501	2176	17420	67.9	1.46	92.47	7827
treehole_13.020	76.72	12.93	0	3504376	1276	3294	2746	15945	60.7	1.98	91.18	4429
treehole_13.021	68.39	1.88	0	841500	437	1980	1925	8123	38.4	3.51	90.11	1071
treehole_13.022	29.52	8.62	12.5	3799037	2268	1666	1675	26913	59.9	2.31	91.75	5418
treehole_13.023	62.62	40.1	4.72	4791298	3123	1444	1534	64027	55.2	2.23	88.6	7125
treehole_13.024	19.78	3.45	0	1263222	840	1407	1503	13029	63.2	1.66	90.93	1868
treehole_13.025	55.05	19.23	0	5335437	3511	1448	1519	22832	37.2	2.68	84.13	7539
treehole_13.026	87.93	79.75	12.24	7365046	4287	1706	1717	17869	41.4	2.04	90.54	8862
treehole_13.027	59.25	37.05	2.86	5680484	3838	1385	1480	13874	60.4	2.01	87.74	8572
treehole_13.028	50.36	16.46	5.13	3809202	2709	1355	1406	8002	63.8	2.13	88.75	5761
treehole_13.029	43.54	13.64	1.92	2818103	1838	1435	1533	17043	45.9	2.57	90.07	3852
treehole_13.030	24.47	0.94	0	2282659	1611	1371	1416	20443	66.6	2	91.11	3406
treehole_13.031	30.39	3.61	0	2180803	1524	1387	1430	7790	64.2	2.02	89.99	2928
treehole_13.032	48.81	10.11	0	3130604	2223	1374	1408	4827	68.5	2.4	89.08	4568
treehole_14L.001	3.45	0	0	391449	86	60771	4551	135268	63.8	8.38	87.99	543
treehole_14L.002	100	0	0	2703564	197	139473	13723	617999	46.9	6.56	83.73	2727
treehole_14L.003	91.38	26.2	13.16	4875974	357	38172	13658	95871	67.2	1.45	92.83	5026
treehole_14L.004	0	0	0	200172	46	13214	4351	38746	70.2	6.99	89.3	258
treehole_14L.005	100	0.47	0	6270181	209	58555	30000	222584	63.6	1.37	87.51	6115
treehole_14L.006	55.17	15.52	11.11	2135444	201	16977	10624	65586	71.9	0.72	90.29	2019
treehole_14L.007	55.52	23.28	33.33	2666317	287	14323	9290	40182	71.9	0.72	91.23	2494
treehole_14L.008	98.12	12.51	6.9	5440979	643	16699	8461	71549	60.2	1.74	89.32	4659
treehole_14L.009	61.55	24.14	14.81	3261007	530	9487	6152	32627	72.9	1.06	91.48	3297
treehole_14L.010	100	34.1	13.89	6093047	772	20838	7892	155739	66.7	1.49	87.22	6518
treehole_14L.011	87.54	16.3	0	4306331	465	15899	9260	115661	69.9	1.18	92.56	4203
treehole_14L.012	63.79	3.45	0	2471334	834	3651	2963	13361	63.7	2.08	93.32	3062
treehole_14L.013	81.5	11.44	30.77	4195487	536	15323	7827	64064	70.2	1.36	94.01	4698
treehole_14L.014	0	0	0	1450173	800	1750	1812	15404	55	3.98	86.19	1948
treehole_14L.015	90.83	32.85	3.03	4312567	721	12789	5981	51600	70.3	1.48	95.2	4853
treehole_14L.016	71	15.77	5.56	4524263	704	10028	6426	62603	68.1	1.16	90.56	4686
treehole_14L.017	91.03	9.06	0	6856166	1112	10106	6165	87451	62	1.28	89.45	6183
treehole_14L.018	66.69	15.66	12.5	3599473	946	6178	3804	38849	68.1	1.22	91.62	4004
treehole_14L.019	86.67	26.25	13.95	3181056	1169	3316	2721	40120	70	1.69	91.39	3885
treehole_14L.020	90.36	3.92	0	3586505	867	5812	4136	36286	70.3	1.4	92.31	3960
treehole_14L.021	81.19	21.9	5.88	6385454	1441	8083	4431	57071	64.8	1.46	89.88	6087
treehole_14L.022	98.28	26.99	0	2217707	717	7346	3093	30549	36.8	2.57	88.7	2497
treehole_14L.023	95.69	57.11	1.27	5310311	2030	3578	2615	65269	66.2	1.33	91.5	6714
treehole_14L.024	65.86	20.69	0	3317070	1449	2613	2289	20131	73.8	1.51	91.06	4156
treehole_14L.025	48.64	41.21	1.19	4112709	1903	2285	2161	48075	59.5	1.66	85.78	5320
treehole_14L.026	78.1	57.92	28.24	6045633	2886	2267	2094	22427	66.1	1.29	89.96	7979
treehole_14L.027	63.61	24.51	19.51	2088660	994	2358	2101	13805	69.1	1.2	91.59	2906
treehole_14L.028	76.05	68.42	0	6658736	3601	1959	1849	10912	73.5	1.39	92.47	9110
treehole_14L.029	83.32	70.34	9.64	7522846	3617	2227	2079	19887	70.2	1.41	89.76	10052
treehole_14L.030	84.22	81.77	3.75	5344445	2636	2094	2027	23240	69.4	1.43	92.61	7172
treehole_14L.031	34.48	11.21	0	1610437	818	2125	1968	13216	71.6	1.21	93.93	2191
treehole_14L.032	85.34	43.42	6.67	5927461	2941	2104	2015	55489	63.1	1.47	88.77	8142
treehole_14L.033	69.01	54.31	1.82	5418775	2809	2021	1929	14660	71	1.59	90.39	7244
treehole_14L.034	41.14	1.72	100	2788858	1669	1667	1670	11568	67.6	2.08	93.28	3849
treehole_14L.035	64.73	25.82	4.35	4955938	2652	1952	1868	11039	64.1	1.51	92.69	6698
treehole_14L.036	39.61	3.45	6.67	1217155	851	1363	1430	4724	63.6	2.17	88.79	1831
treehole_14L.037	42.6	5.17	0	2432069	1493	1631	1628	6853	69	1.67	92.59	3440
treehole_14L.038	58.8	18.51	0	3572971	2205	1582	1620	7456	66.4	1.9	90.67	5046
treehole_14L.039	72.93	50.14	1.15	4675680	2813	1640	1662	17082	60	1.74	90.21	6850
treehole_14L.040	57.45	26.82	2.38	3122825	2045	1434	1527	23570	53.6	2.56	87.81	4883
treehole_14L.041	36.55	12.85	0	2905526	2107	1348	1378	4228	69.4	1.89	93.06	4332
treehole_14L.042	39.44	1.88	0	2225630	1447	1540	1538	5402	69.3	2.06	93.34	3080
treehole_14L.043	58.86	42.91	1.96	4200314	2912	1393	1442	8424	65.4	1.57	90.82	6180
treehole_14L.044	43.59	8.64	5	2220078	1554	1348	1428	17401	42	3.1	91.36	2951
treehole_14L.045	50.45	38.7	1.39	4133303	3007	1325	1374	7885	60.2	1.81	89.39	6301
treehole_14R.001	100	0	0	2587452	124	204823	20866	618006	46.4	8.15	89.98	2712
treehole_14R.002	98.28	0	0	3594243	264	26248	13614	154800	70.3	5.21	91.35	3679
treehole_14R.003	100	10.78	34	4909068	639	15729	7682	52490	68.9	3.07	87.92	4979
treehole_14R.004	99.84	23.12	28.57	3951791	420	21421	9409	77234	70.4	3.27	90.52	3843
treehole_14R.005	91.25	13.79	0	3853306	837	7053	4603	29208	74.1	1.97	89.83	3971
treehole_14R.006	0	0	0	1641791	803	2081	2044	25259	54.4	3.96	80.84	2355
treehole_14R.007	86.6	17.01	26.67	3014657	456	11528	6611	46401	71.1	1.1	88.85	3074
treehole_14R.008	36.21	8.62	14.29	2462239	450	6833	5471	31983	71.8	0.89	90.65	2526
treehole_14R.009	32.15	7.52	12.5	1798149	413	6105	4353	23228	69.9	0.93	88.5	1952
treehole_14R.010	80.92	26.25	19.67	5585395	1612	5180	3464	47624	67.1	1.17	86.97	6700
treehole_14R.011	64.83	20.77	14.29	4883857	1754	3875	2784	28874	67.7	1.28	89.13	5797
treehole_14R.012	96.55	57.93	5.48	6189105	2024	6582	3057	67495	41.5	2.29	88.78	6288
treehole_14R.013	75.78	36.21	0	5722625	2000	3972	2861	24406	69.1	0.95	90.84	6973
treehole_14R.014	44.83	25.04	4.76	1565757	761	2222	2057	16750	66.3	1.09	90.42	2034
treehole_14R.015	96.55	20.33	0	3230670	1309	3319	2468	48805	36.5	2.71	79.46	3632
treehole_14R.016	55.51	60.34	7.69	8330249	4109	2132	2027	19342	71.7	1.48	90.76	10924
treehole_14R.017	47.76	6.9	0	4632293	2111	2540	2194	19319	69.4	2.1	91.95	5867
treehole_14R.018	40.18	14.32	15	4564066	2374	1913	1922	24650	63.8	1.71	85.37	6433
treehole_14R.019	56.06	47.41	12.5	6767707	4345	1518	1557	9266	73.4	1.5	92.55	9966
treehole_14R.020	74.01	37.54	0	4162834	2280	1847	1825	11850	70.3	1.69	91.47	5702
treehole_14R.021	63.17	10.83	0	3793300	1840	2169	2061	34180	60.7	2.04	89.67	4527
treehole_14R.022	51.79	33.57	13.89	4320637	2791	1469	1548	51276	69.5	1.09	89.76	6418
treehole_14R.023	87.99	43	12.07	4103430	2254	1753	1820	21160	64.6	1.8	89.8	5886
treehole_14R.024	14.53	0.31	50	1571498	874	1825	1798	7325	66.2	1.15	90.98	2236
treehole_14R.025	75	22.96	4.26	2688775	1606	1564	1674	38419	54.6	3.03	88.44	4029
treehole_14R.026	78.21	28.61	0	5124782	3507	1413	1461	14406	65.6	1.62	89.07	7484
treehole_14R.027	54.61	9.09	12.5	2757553	1645	1671	1676	6724	68.9	1.75	92.09	3856
treehole_14R.028	75.65	75.63	3.81	5593873	3517	1571	1590	14661	69.2	1.52	93.82	8352
treehole_14R.029	28.45	1.72	100	2092457	1273	1648	1643	14708	61.6	2.71	91.73	3024
treehole_14R.030	46.39	29.21	3.4	3652790	2495	1404	1464	17125	61.8	2.01	86.41	5527
treehole_14R.031	40	8.78	0	2895572	2018	1385	1434	7392	66.3	1.32	88	4546
treehole_15.001	98.28	0	0	2194493	35	267895	62699	584849	54.7	4.87	93.12	2181
treehole_15.002	100	0	0	3360181	317	17892	10599	93992	67.1	2.86	94.45	3376
treehole_15.003	100	1.99	0	2172343	58	1088394	37454	1088394	46.2	7.16	91.46	2084
treehole_15.004	100	0.16	100	4372771	363	33335	12046	166936	66.7	4.64	89.08	4018
treehole_15.005	98.28	0	0	3060294	55	157197	55641	372249	59.9	2.1	92.52	3026
treehole_15.006	98.28	0	0	4201939	271	26311	15505	109467	60.4	2.07	91.01	4265
treehole_15.007	91.38	3.76	100	1952960	412	7323	4740	41480	55	4.68	91.17	2058
treehole_15.008	98.28	6.35	0	2151910	392	57615	5489	193579	42.3	2.54	92.17	2426
treehole_15.009	100	62.12	0	5522157	2433	2079	2269	146861	35.6	2.7	85.81	6713
treehole_15.010	98.28	2.41	0	3957784	514	14953	7699	109641	50.7	5.24	92.29	4022
treehole_15.011	21.99	4.42	0	801712	372	2149	2155	23763	61.8	1.58	87.02	1084
treehole_15.012	88.48	89.92	0.77	8498597	3700	2318	2296	41542	68.1	2.24	91.73	10450
treehole_15.013	93.26	58.18	5.13	6934091	2967	2838	2337	46198	41.4	2.16	89.34	7630
treehole_15.014	58.25	1.72	0	1668190	897	1949	1859	9671	60.4	4.97	88.49	2284
treehole_15.015	74.06	41.01	4.23	3852861	2157	1825	1786	51069	66.7	1.63	90.33	5601
treehole_15.016	68.28	36.68	2.44	3329118	1999	1643	1665	10317	71	1.83	91.56	4715
treehole_15.017	40.25	26.13	2.2	3430195	2184	1452	1570	42552	48.1	2.43	87.02	5055
treehole_15.018	86.72	38.28	0	3438378	1794	2011	1916	17855	53	2.26	93.39	4718
treehole_15.019	6.37	0.47	0	7054321	3576	2104	1972	11103	56.4	1.85	94.05	5408
treehole_15.020	45.51	9.28	12.9	4892035	3052	1490	1602	42510	56.3	2.24	91.22	6848
treehole_15.021	19.04	6.35	14.29	1612442	928	1802	1737	6116	58.9	1.89	90.69	2186
treehole_15.022	28.77	5.71	0	9010056	4889	1927	1842	9861	54.4	1.93	91.26	10880
treehole_15.023	86.54	39.44	1.54	4617127	2634	1702	1752	24382	64	2.17	91.58	6582
treehole_15.024	52.6	39.35	10.29	3975827	2510	1525	1583	26532	67.3	1.67	88.39	5835
treehole_15.025	29.83	10.89	3.64	2185226	1415	1396	1544	28947	60.8	1.92	88.61	3313
treehole_15.026	19.58	9.64	30	1705019	1023	1652	1666	9932	54	1.73	88.29	2447
treehole_15.027	68.89	60.92	1.67	6150630	3866	1549	1590	15934	71.4	1.52	91.89	9057
treehole_15.028	74.69	29.11	11.76	4247388	2552	1651	1664	8271	40.1	2.32	91.45	4789
treehole_15.029	35.16	4.11	0	3399252	2181	1546	1558	30994	55.1	2.7	91.6	4335
treehole_15.030	39.41	5.47	10	1838278	1304	1361	1409	4879	58.8	2.68	94.18	2526
treehole_2.001	100	0	0	3968552	88	114301	45097	374528	59.8	7.27	92.09	3787
treehole_2.002	100	0	0	2079096	58	204814	35846	407497	46.8	8.94	91.8	2107
treehole_2.003	98.28	0.31	0	3075704	240	32744	12815	75304	40.4	3.92	92.78	3083
treehole_2.004	98.28	4.86	25	4201460	297	44801	14146	116529	70.4	5.08	88.65	3929
treehole_2.005	98.28	0	0	2511414	79	215719	31790	437691	47.4	4.09	90.61	2410
treehole_2.006	88.62	23.67	21.74	3518121	216	31428	16287	121158	70.9	3.1	92.31	3410
treehole_2.007	98.28	5.33	0	5370344	129	132604	41630	481620	69.8	3.91	93.34	5027
treehole_2.008	53.61	10.34	0	2629031	394	10003	6672	53685	71.9	1.89	92.13	2692
treehole_2.009	96.39	6.35	50	4147407	506	16456	8196	93451	37.6	2.61	89.95	3816
treehole_2.010	65.39	3.45	50	5206132	813	15082	6403	89520	64.2	2.9	92.88	5264
treehole_2.011	10.13	6.43	67.74	476395	76	9385	6268	23563	68	0.97	88.53	491
treehole_2.012	15.96	0	0	344850	35	47314	9852	81782	57	1.43	87.09	363
treehole_2.013	31.61	8.93	36.67	677465	143	8867	4737	50457	68.1	0.93	88.92	708
treehole_2.014	13.64	1.03	0	640675	170	4763	3768	26136	69	1.21	88.23	734
treehole_2.015	58.78	6.9	60	2334196	284	14576	8219	44302	69.4	0.93	91.1	2417
treehole_2.016	93.1	3.45	0	3496264	121	50868	28894	172204	60	1.82	91.19	3377
treehole_2.017	73.04	15.67	0	3874112	432	17186	8967	66506	70.6	0.96	91.02	3820
treehole_2.018	80.52	12.93	0	6337866	1761	7740	3599	69504	73.3	1.66	92.1	7410
treehole_2.019	38.64	6.94	2.56	2734589	1014	3404	2696	137965	61	2.06	85.4	3324
treehole_2.020	85.03	7.76	40	4132287	904	6360	4571	37193	73.3	3.31	93.56	4530
treehole_2.021	83.7	0	0	6706310	1470	6360	4562	32865	68	2.55	86.61	6391
treehole_2.022	77.17	75	8.24	7817594	3371	2667	2319	21552	72.5	1.57	92.81	9900
treehole_2.023	0	0	0	757387	311	2979	2435	20780	56.7	1.96	82.24	1146
treehole_2.024	96.24	17.4	17.39	3608346	1070	4415	3372	26247	63.4	1.45	90.73	4348
treehole_2.025	71.8	17.93	0	2542427	869	4050	2925	27534	62.6	1.69	91.03	2998
treehole_2.026	32.09	3.67	16.67	3696952	1757	2191	2104	36423	66.8	1.11	86.12	5106
treehole_2.027	52.04	1.72	0	4677587	1775	3199	2635	18564	65	2.14	91.04	4825
treehole_2.028	86.6	64.24	5.43	6909095	3054	2568	2262	29703	66.1	2.53	90.62	8818
treehole_2.029	54.31	22.41	25	5222516	2403	2435	2173	45299	61.9	2.19	91.17	6770
treehole_2.030	22.81	9.41	7.14	602589	277	2255	2175	60233	57.4	1.25	86.97	863
treehole_2.031	13.92	0.63	0	2144623	1198	1693	1790	45608	52.5	2.61	86.84	3189
treehole_2.032	21.94	1.59	33.33	1003666	499	2145	2011	25550	56.1	1.62	90.25	1369
treehole_2.033	90.69	81.43	2.44	7944526	3587	2468	2214	36181	35.2	2.54	88.82	9689
treehole_2.034	19.18	0.16	0	823037	466	1786	1766	15112	67	1.06	91.88	1127
treehole_2.035	79.4	73.04	3.53	6406507	3477	1893	1842	21475	69.4	1.36	90.84	8901
treehole_2.036	56.9	9.64	0	2336293	995	2750	2348	11438	61.3	1.57	91.66	2902
treehole_2.037	36.55	15.52	0	4697868	2291	2266	2050	10726	67.3	2.21	92.71	5884
treehole_2.038	25.97	13.56	20.59	957903	597	1592	1604	8013	65.7	1.07	92.84	1310
treehole_2.039	78.91	27.72	0	3826187	1884	2152	2030	34710	64.8	1.48	91.89	5205
treehole_2.040	50	41.38	2.13	6938349	3950	1785	1756	12464	72.1	1.43	91.8	9525
treehole_2.041	22.15	0.16	0	487787	250	2099	1951	13231	55.8	1.49	88.59	690
treehole_2.042	44.78	11.16	5.88	3092768	1717	1840	1801	15267	63	1.66	85.65	4459
treehole_2.043	51.56	19.29	3.57	3901412	2214	1705	1762	25736	40.8	2.78	89.25	4327
treehole_2.044	69.52	30.09	6.9	5897611	3262	1844	1807	16973	68.3	1.52	89.46	8099
treehole_2.045	30.25	8.78	29.17	1780561	1114	1493	1598	92684	65.8	1.21	87.69	2771
treehole_2.046	62.36	23.43	0	5859804	3793	1505	1544	15146	69.6	1.35	91.61	8450
treehole_2.047	46.72	8.62	0	2731703	1511	1837	1807	12710	59.3	2.38	90.91	3476
treehole_3L.001	100	0	0	2092625	32	309491	65394	569045	54.6	3.51	93.09	2120
treehole_3L.002	100	0	0	2049283	32	1291578	64040	1291578	46.7	9.73	93.32	2048
treehole_3L.003	100	0	0	2815839	39	222962	72201	461947	33.7	10.65	90.33	2558
treehole_3L.004	94.83	0	0	1949447	35	156290	55698	481150	66.3	10.52	92.6	1827
treehole_3L.005	97.41	0	0	4104448	60	199308	68407	594050	59.5	4.77	91.55	4069
treehole_3L.006	98.28	0	0	4051997	95	104748	42652	375668	60	7.79	91.88	3929
treehole_3L.007	98.28	0	0	3086544	35	159419	88186	537663	40.2	2.63	92.83	2943
treehole_3L.008	98.28	1.72	0	3555320	238	30351	14938	172322	66	2.34	92.11	3475
treehole_3L.009	98.28	50.31	93.94	5434748	171	95220	31782	686812	56.2	2.07	93.95	5408
treehole_3L.010	98.28	1.72	0	2741711	59	185042	46469	365042	46.5	5.67	91.01	2713
treehole_3L.011	100	0	0	2815095	158	360056	17817	566531	34.9	6.69	88.37	2532
treehole_3L.012	94.73	1.88	100	2237572	142	35273	15757	196374	57	4.26	93.38	2313
treehole_3L.013	90.02	19.94	8.93	2549403	844	4013	3020	44454	50.7	4.83	91.59	3444
treehole_3L.014	31.38	11.29	0	3867987	1518	2883	2548	211098	44.1	2.7	90.38	5748
treehole_3L.015	80.25	46.63	74.29	3563717	1256	3845	2837	78258	54.2	2.37	92.42	4448
treehole_3L.016	66.54	10.58	0	5376779	1832	4441	2934	52672	58.8	2.6	90.57	7646
treehole_3L.017	76.58	7.76	0	3395320	1874	1862	1811	31002	62.9	6.55	87.62	4624
treehole_3L.018	79.95	40.5	4.69	8755836	4814	1755	1818	125828	69.1	5.12	90.74	13325
treehole_3L.019	73.28	17.17	0	2998767	1217	2949	2464	39654	51.6	1.95	92.36	4262
treehole_3L.020	66.5	40.12	1.92	7391811	4012	1740	1842	83976	63.2	2.4	91.69	12298
treehole_3L.021	80.3	56.02	2.7	2985717	1551	1918	1925	41936	34.3	2.52	87.96	4365
treehole_3L.022	65.52	4.66	50	2469447	1325	1949	1863	8365	66.8	2.97	93.42	3455
treehole_3L.023	74.14	53.19	0	3081255	1919	1565	1605	24218	40.9	7.32	90.71	4143
treehole_3R.001	100	0	0	2295588	62	91129	37025	244708	53.9	4.17	93.11	2341
treehole_3R.002	100	3.12	0	3977073	74	177233	53744	372665	66.8	9.32	93.51	3794
treehole_3R.003	53.45	0	0	1409360	317	6303	4445	40712	46.9	2.34	93.44	1615
treehole_3R.004	98.28	0	0	3046092	46	236858	66219	792343	55.5	6.02	94.07	3023
treehole_3R.005	91.38	0	0	2168114	95	113808	22822	339406	46.7	8.41	92.39	2210
treehole_3R.006	95.22	16.08	11.54	2264839	277	19652	8176	137365	49.3	3.59	92.17	2482
treehole_3R.007	96.55	0	0	4324610	61	185489	70895	469282	59.3	3.78	91.81	4093
treehole_3R.008	98.28	0	0	1512244	15	790153	100816	790153	59	1.62	94.27	1485
treehole_3R.009	5.17	3.45	100	126295	17	13982	7429	26650	45.7	0.99	93.52	151
treehole_3R.010	10.34	3.45	100	427929	125	4247	3423	16474	47	2.63	94.62	489
treehole_3R.011	0	0	0	128246	11	20337	11658	29886	43.4	1.04	91.96	134
treehole_3R.012	77.59	15.52	60	3003619	35	114713	85817	429540	63.6	0.98	92.51	2821
treehole_3R.013	37.07	1.88	50	1420047	22	114243	64547	455764	64	1.18	90.86	1410
treehole_3R.014	98.28	1.88	50	4275607	196	91001	21814	220800	69.4	1.66	93.2	4281
treehole_3R.015	0	0	0	302115	39	14324	7746	35631	42.5	3.87	87.14	358
treehole_3R.016	94.83	15.91	0	3771817	359	72369	10506	377435	33.8	4.11	93.25	3999
treehole_3R.017	98.28	4.31	0	3024858	69	359778	43838	914978	42	2.42	92.03	3466
treehole_3R.018	97.12	0	0	3984215	252	60719	15810	288743	57.4	2.09	89.47	4070
treehole_3R.019	92.24	6.35	100	1526046	55	112299	27746	195527	51.2	1.29	94.65	1428
treehole_3R.020	98.28	1.72	0	1538491	37	294433	41580	669571	44.4	1.8	93.86	1493
treehole_3R.021	98.12	1.72	100	4117480	98	89907	42015	258315	63.3	1.2	91.11	4030
treehole_3R.022	98.28	5.49	0	3288930	419	52606	7849	242126	33.4	2.86	87.92	3373
treehole_3R.023	94.67	1.72	0	4128522	186	70144	22196	304245	60.4	2.1	92.01	3961
treehole_3R.024	98.28	1.72	0	3320892	156	35693	21287	121625	66.1	1.9	92.49	3097
treehole_3R.025	98.12	0	0	2765697	73	74676	37886	260051	60	2.77	87.78	2732
treehole_3R.026	97.81	19.28	3.33	1967801	208	70777	9460	315132	60.3	2.31	93.42	2052
treehole_3R.027	84.25	15.67	36.36	1939882	390	23535	4974	103698	52.7	2.07	93.96	2099
treehole_3R.028	88.76	5.17	0	3804540	797	12588	4773	48272	68.9	1.89	93.59	4140
treehole_3R.029	0	0	0	357668	103	4539	3472	36341	43.2	4.13	89.03	422
treehole_3R.030	95.85	66.01	32.2	3350501	925	11342	3622	202558	48.3	2.27	91.27	3965
treehole_3R.031	98.28	7.76	0	3509474	229	37292	15325	144995	39	1.93	90.75	3324
treehole_3R.032	97.18	9.31	37.5	4311164	586	32566	7356	117694	50.4	2.58	92.32	4359
treehole_3R.033	82.48	0	0	3930728	875	6413	4492	53591	68.4	7.94	91.91	4404
treehole_3R.034	94.83	1.72	100	2804491	400	10301	7011	45090	40.2	1.75	92.69	2955
treehole_3R.035	81.74	8.07	55.56	2319391	1001	2576	2317	16091	54.7	3.87	91.85	3040
treehole_3R.036	93.97	5.72	58.82	4582904	1749	3174	2620	56383	67.5	2.72	89.46	5327
treehole_3R.037	27.07	1.72	0	10049598	3334	3645	3014	20677	67.7	1.55	81.03	9152
treehole_3R.038	26.85	5.8	0	8704748	3450	2905	2523	21935	64.2	1.9	83.2	10716
treehole_3R.039	6.46	0.31	0	8792027	3590	2814	2449	13384	70.7	2.04	91.05	6423
treehole_3R.040	25.89	12.43	2.27	2579693	1155	2575	2233	39234	39.6	2.87	92.4	3003
treehole_3R.041	84.26	49.4	7.87	3372217	1399	2758	2410	27443	37.1	2.05	92.27	4207
treehole_3R.042	62.3	33.26	0	4444541	2620	1611	1696	45340	58.7	2.4	87	6352
treehole_3R.043	26.88	0.86	0	3132387	1569	2105	1996	30285	66	2.28	92.27	4074
treehole_3R.044	47.81	15.14	5.45	1899760	961	2025	1976	57654	58.5	1.98	91.04	2672
treehole_3R.045	92.71	59.8	7.14	4864373	2171	2495	2240	14149	35.7	2.19	92.09	5893
treehole_3R.046	84.18	68.45	3.77	4995639	2472	2149	2020	21950	63.7	2.41	93.05	6711
treehole_3R.047	59.17	14.25	2.5	4487258	2526	1812	1776	13168	62.9	2.39	87.08	6128
treehole_3R.048	70.45	23.9	0	3889334	2235	1746	1740	11408	65.5	2.81	90.54	4953
treehole_4B.001	94.83	0	0	3702249	155	111127	23885	263096	56.6	10.23	92.73	3562
treehole_4B.002	81.03	33.31	89.13	2803448	275	17174	10194	63459	28.7	3.49	93.85	2823
treehole_4B.003	98.28	0	0	3059912	106	95973	28867	175247	40.4	5.4	92.55	2905
treehole_4B.004	96.39	8.75	16.67	5090927	885	8832	5752	61651	64.3	1.67	86.77	5293
treehole_4B.005	96.55	4.31	0	7898788	753	22736	10489	96130	59.1	3.67	87.51	7138
treehole_4B.006	47.41	18.97	46.67	2715787	560	7973	4849	38061	26.6	3.35	91.72	3107
treehole_4B.007	74.55	22.76	64.71	5701917	1160	8463	4915	40976	69.8	1.71	92.88	6013
treehole_4B.008	95.69	1.72	0	6071034	417	24466	14558	64403	69.1	2.19	93.39	5257
treehole_4B.009	66.09	10.03	88.46	3674517	694	8095	5294	35269	42.7	1.18	89.88	3112
treehole_4B.010	92.24	23.87	2.17	6596091	1224	10708	5388	57609	63.8	1.64	90.88	5676
treehole_4B.011	50.36	5.33	80	2583697	662	5842	3902	47771	43.4	1.02	90.44	2254
treehole_4B.012	87.46	28.32	6.25	4736216	1651	3855	2868	79484	68.9	1.84	90.19	5783
treehole_4B.013	76.96	10.34	0	6172459	2125	4247	2904	26835	67.3	2.11	87.37	6848
treehole_4B.014	85.06	2.59	0	3730622	854	6044	4368	66810	47.3	2.24	88.78	3975
treehole_4B.015	67.24	32.45	15.56	5507358	1723	4201	3196	26985	40.5	1.37	86.69	5740
treehole_4B.016	66.03	50.48	6.54	3353423	1675	2086	2002	33862	35.3	2.07	84.5	4549
treehole_4B.017	56.74	18.65	9.09	3342140	1263	3251	2646	57768	55.8	1.89	85.03	4255
treehole_4B.018	64.98	28.4	10.61	5890834	2372	2984	2483	47930	60.2	1.57	88.43	7363
treehole_4B.019	72.81	20.96	7.69	5179667	2627	1949	1971	64640	66.1	1.69	91.38	6932
treehole_4B.020	32.13	5.33	10	2775767	1512	1766	1835	54250	40	2.8	81.13	2889
treehole_4B.021	66.38	5.33	0	7100538	2575	3330	2757	24046	61.2	1.77	89.2	7628
treehole_4B.022	44.28	22.41	42.86	4663173	1920	2895	2428	15975	63	1.89	91.95	5795
treehole_4B.023	31.03	6.9	0	5268447	2594	2228	2031	20386	70.9	2.12	92.54	6796
treehole_4B.024	38.56	18.37	11.46	3036375	1766	1664	1719	91558	49.7	2.71	87.07	4595
treehole_4B.025	62.15	10.5	0	2186550	1098	2090	1991	15613	69.6	2.2	91.31	2869
treehole_4B.026	61.29	36.57	64.81	3617236	1682	2428	2150	32954	58	2.1	89.59	4744
treehole_4B.027	85.42	55.33	36.36	6887709	3318	2154	2075	190931	41.5	2.13	90.85	8211
treehole_4B.028	88.03	40.75	7.02	3277385	1640	2116	1998	19933	35	2.35	87.72	4353
treehole_4B.029	52.27	31.36	2.17	5831436	3321	1611	1755	28328	62.1	1.75	86.89	8159
treehole_4B.030	69.51	24.01	2.08	3025125	1580	1868	1914	30027	56.6	1.64	86.43	4292
treehole_4B.031	70.19	32.99	9.09	5032559	2457	2238	2048	15312	47.5	2.22	94.1	5318
treehole_4B.032	78.61	26.83	0	5151730	2446	2310	2106	22758	41.2	2.11	89.75	6044
treehole_4B.033	71.47	2.98	0	1977324	1013	2107	1951	17508	46.8	2.25	90.14	2585
treehole_4B.034	88.34	92.46	1.59	7321919	4752	1517	1540	8418	64.5	1.94	90.63	10559
treehole_4B.035	66.33	33.06	3.33	4379929	2806	1509	1560	15016	68.3	2.14	90.25	6370
treehole_4B.036	31.97	7.05	0	3357714	2290	1424	1466	7228	71.7	1.85	90.91	4896
treehole_4B.037	80.17	74.5	0	2343233	1510	1503	1551	7253	41.3	2.2	90.48	3159
treehole_4B.038	61.99	26.4	1.47	2987971	2025	1434	1475	7529	57.1	2.6	91.96	4068
treehole_4S.001	0	0	0	596959	290	2110	2058	80144	44.7	7.48	79.62	635
treehole_4S.002	93.1	46.52	1.79	5293671	607	68263	8721	577287	62.3	2.43	92.22	5275
treehole_4S.003	100	26.93	23.16	5952669	199	259819	29912	544887	58.3	4.18	89.29	5569
treehole_4S.004	87.43	16.96	37.74	5224336	602	19243	8678	104469	69.8	1.8	88.35	5282
treehole_4S.005	95.25	34.48	4.35	8876681	555	34760	15994	255768	63.2	2.87	89.53	7885
treehole_4S.006	79.21	3.45	33.33	3358998	449	12696	7481	62560	72.6	1.34	90.15	3223
treehole_4S.007	94.31	5.92	28.57	3259910	226	28822	14424	120422	70.6	1.84	92.3	3031
treehole_4S.008	91.38	75	21.67	6485440	1250	15940	5188	226937	63.4	2.29	92.43	7119
treehole_4S.009	6.82	0.63	0	2020896	1193	1593	1693	13239	36	2.67	71.28	2850
treehole_4S.010	98.28	2.66	0	3298381	620	8015	5319	89124	70	2.01	91.03	3402
treehole_4S.011	99.84	1.72	100	5433920	359	40973	15136	161994	61.5	1.65	87.13	4568
treehole_4S.012	100	3.61	33.33	6132339	172	66122	35653	298577	69.1	1.32	93.39	5129
treehole_4S.013	22.82	8.05	57.14	2822105	674	6687	4187	99647	57.2	2.3	87.1	3337
treehole_4S.014	0.63	0	0	5782429	2647	2566	2184	51973	47.9	2.78	86.52	5353
treehole_4S.015	76.53	17.24	70	8394868	2804	4364	2993	36397	68.7	1.62	87.11	9769
treehole_4S.016	83.46	51.78	0	6321604	1580	5910	4001	42551	70.3	0.88	91.52	7108
treehole_4S.017	97.41	47.04	8.67	7973972	2706	4381	2946	52952	64.2	1.69	86.85	9863
treehole_4S.018	0.63	0	0	670613	356	1888	1883	18915	53.1	1.59	85.99	948
treehole_4S.019	76.8	16.01	6.67	3795996	1221	4205	3108	16804	70	1.34	92.46	4525
treehole_4S.020	33.31	3.92	10.53	2910919	1145	2919	2542	27564	67.8	1.01	88.04	3590
treehole_4S.021	81.05	10.19	0	3209597	1233	3082	2603	15326	62.8	2.05	89.67	4005
treehole_4S.022	83.15	17.82	33.33	3723587	1667	2599	2233	14934	47.1	3.22	92.09	4244
treehole_4S.023	68.42	52.59	2.17	5609332	3293	1709	1703	9465	72.6	1.5	92.72	7894
treehole_4S.024	41.54	9.21	4.55	4780124	3196	1408	1495	15389	41.8	2.49	76.65	6461
treehole_4S.025	34.48	24.14	0	4739740	2567	1861	1846	15480	71.8	1.4	91.87	6421
treehole_4S.026	43.31	19.81	5.88	2979770	1548	1985	1924	18765	67.5	1.22	88.3	4217
treehole_4S.027	60.94	30.16	0	3711311	1999	1918	1856	27082	70	1.12	92.62	5049
treehole_4S.028	60.82	34.8	12.5	8248979	5001	1639	1649	39674	69	1.94	93.02	11625
treehole_4S.029	31.17	5.8	68.18	600323	352	1716	1705	8950	52.7	1.57	85.69	941
treehole_4S.030	49.58	14.14	4.35	3072019	2019	1481	1521	8762	64.6	2.17	92.43	4306
treehole_4S.031	76.23	60.4	7.62	6101689	3426	1834	1780	14471	60.1	1.63	89.6	7847
treehole_4S.032	72.85	46.82	0	4240778	2688	1545	1577	11459	67.4	1.73	92.08	6156
treehole_4S.033	58.28	29.23	0	7923276	4469	1785	1772	10824	60.8	1.45	88.17	10061
treehole_4S.034	85.82	80.5	1.03	10433727	6487	1576	1608	13060	63.1	1.95	91.16	13923
treehole_4S.035	37.59	15.02	4.44	3061644	1843	1633	1661	20934	56.7	1.23	87.4	4453
treehole_4S.036	50.08	20.37	3.57	3091765	2162	1365	1430	8895	66.9	1.36	88.68	4529
treehole_4S.037	57.9	15.39	0	3780345	2467	1482	1532	18001	56	2.35	88.41	5426
treehole_4S.038	7.05	0.47	0	533069	342	1472	1558	7818	52.8	1.73	87.8	830
treehole_5L.001	100	0	0	5701938	51	594582	111802	1026256	64.3	3.86	92.16	5141
treehole_5L.002	86.76	0	0	3281950	724	7295	4533	243594	61.4	3.13	91.15	3752
treehole_5L.003	33.7	0	0	2107998	213	24361	9896	241328	63.2	1.83	90.72	2123
treehole_5L.004	55.8	15.36	43.48	2334322	157	34977	14868	137942	60.5	1.7	89.07	2282
treehole_5L.005	96.55	9.73	13.33	6013345	1267	6800	4746	35702	67.2	4.5	86.05	5842
treehole_5L.006	66.46	40.52	9.09	8410341	717	24404	11729	160978	66.4	1.66	91.69	8099
treehole_5L.007	0	0	0	265589	23	23639	11547	66087	53.6	1.62	88.32	250
treehole_5L.008	100	11.13	3.85	6102055	164	88604	37207	246936	69.2	1.87	93.68	5007
treehole_5L.009	37.62	2.35	0	838069	52	29951	16116	84544	61.7	1.68	90.47	847
treehole_5L.010	94.67	3.61	33.33	3709142	286	20763	12969	80667	65.6	2.78	91.88	3541
treehole_5L.011	0.31	0	0	529318	163	4234	3247	23631	54.7	2.15	77.64	705
treehole_5L.012	99.84	13.95	13.04	8955505	1126	23883	7953	186108	62.5	2.32	88.16	8800
treehole_5L.013	94.83	10.11	41.67	3424661	722	7617	4743	68286	55	3.33	89.71	3995
treehole_5L.014	100	0	0	1772341	266	14882	6662	66091	37.4	3.61	89.46	1710
treehole_5L.015	67.55	7.76	40	3619348	1999	1861	1810	9481	73.2	1.9	93.04	4833
treehole_5L.016	0	0	0	194288	97	2024	2002	13276	54.8	1.4	79.7	317
treehole_5L.017	4.31	0	0	243313	38	8755	6402	21192	54.6	1	86.2	315
treehole_5L.018	14.11	0	0	456250	130	4652	3509	23427	53.7	1.67	88.22	511
treehole_5L.019	77.59	24.14	0	4310402	1065	6759	4047	36908	59.9	2.06	89.84	4675
treehole_5L.020	89.4	59.59	21.62	8704233	2975	3958	2925	40927	66.7	1.5	90.62	10479
treehole_5L.021	23.28	5.8	0	463843	200	2555	2319	16244	55.8	1.35	85.51	614
treehole_5L.022	4.47	0.57	0	150544	74	2012	2034	11007	53.8	1.43	88.61	209
treehole_5L.023	64.04	33.62	52.17	7534402	3240	2647	2325	17129	71.1	1.42	90.71	9601
treehole_5L.024	85.02	26.44	3.45	4891147	2093	2838	2336	29725	71.2	1.63	92.3	6199
treehole_5L.025	54.57	34.92	7.04	4614547	2153	2371	2143	17680	66.6	1.68	87.11	6036
treehole_5L.026	48.28	26.72	11.76	9068526	4314	2201	2102	24933	70.8	1.66	93.18	11595
treehole_5L.027	70.85	4.31	0	3158944	1401	2576	2254	20030	61.2	2.34	90.19	3764
treehole_5L.028	45.06	16.38	30.77	3160664	1885	1671	1676	22809	64.2	2.15	93.04	4532
treehole_5L.029	88.92	38.87	6.25	3730814	1734	2402	2151	17816	35.2	2.32	86.69	4592
treehole_5L.030	49.28	18.73	5.88	2427550	1168	2278	2078	15806	60.4	1.59	91.33	3199
treehole_5L.031	82.48	45.69	5.41	5836629	3132	1878	1863	15565	70.1	1.73	91.65	7788
treehole_5L.032	64.58	14.06	33.33	3664265	1738	2368	2108	17625	59.4	2.26	91.05	4482
treehole_5L.033	42.71	11.6	0	3601465	2228	1506	1616	28810	48.3	2.47	87.12	5243
treehole_5L.034	51.21	8.93	12.5	4081216	2197	1949	1857	17919	67.9	1.81	92.74	5490
treehole_5L.035	66.6	47.65	2.65	6926610	3922	1755	1766	46247	59.9	1.69	88.11	9492
treehole_5L.036	87.07	60.81	6.56	5832377	3130	1939	1863	12847	57.1	2.01	91.75	7817
treehole_5L.037	57.85	28.28	3.33	7912829	4518	1757	1751	27944	63.2	1.5	90.51	9933
treehole_5L.038	52.08	19.66	20	1978702	1222	1620	1619	9937	61	1.57	91.72	2779
treehole_5L.039	55.02	25.33	0	3662788	2157	1669	1698	10885	54.5	1.57	87.59	5247
treehole_5L.040	65.05	35.91	1.06	4117485	2792	1433	1474	7457	64.2	1.91	91.11	5855
treehole_5L.041	71.32	60.61	2.82	4506241	2935	1481	1535	15490	66.8	1.75	90.85	6466
treehole_5L.042	68.1	33.98	20	4565682	2715	1647	1681	12388	40.2	2.35	90.13	5606
treehole_5L.043	26.72	1.72	0	650789	424	1551	1534	4874	53.7	1.59	87.11	896
treehole_5L.044	39.5	5.49	0	1476873	1003	1457	1472	6341	59	1.69	92.01	2051
treehole_5R.001	96.55	4.94	62.5	3863222	488	14237	7916	155039	64.1	8.96	90.13	3759
treehole_5R.002	94.83	6.03	11.76	3245915	708	8091	4584	171349	61.1	3.33	92.08	3783
treehole_5R.003	91.3	0.16	0	3956428	157	79058	25200	378074	60.2	2.09	91.55	3880
treehole_5R.004	72.62	6.9	25	2941059	1318	2498	2231	21730	73.1	1.89	93.55	3633
treehole_5R.005	96.55	14.73	27.78	3638264	483	13093	7532	83420	70.7	1.76	92.04	3884
treehole_5R.006	64.62	19.91	77.27	6301972	1442	6934	4370	127715	69.5	1.44	87.88	6833
treehole_5R.007	100	0	0	1714978	148	28978	11587	86130	37.1	3.23	89.74	1598
treehole_5R.008	8.7	0	0	894309	268	11154	3336	209083	59.8	3.9	90.43	1346
treehole_5R.009	7.59	0	0	840380	201	8971	4180	99965	54.8	2	88.77	1111
treehole_5R.010	70.53	6.9	0	5546014	314	44167	17662	214361	63.4	1.48	90.35	4891
treehole_5R.011	43.1	8.62	25	2320622	194	36107	11961	158208	61.3	1.13	89.7	2233
treehole_5R.012	79.15	7.68	0	4190459	239	58295	17533	156338	63	1.19	89.5	3823
treehole_5R.013	99.5	21.45	11.36	2397388	362	19449	6622	92131	55.1	2.9	93.01	2642
treehole_5R.014	30.33	22.41	57.89	3879102	1528	2954	2538	14771	71.9	1.07	91.71	4800
treehole_5R.015	87.93	0.16	0	2685195	479	10355	5605	63827	54.3	2.7	92.04	2826
treehole_5R.016	96.39	8.96	5	3531048	378	29395	9341	132438	63	1.68	90.95	3659
treehole_5R.017	8.62	2.59	0	1341787	578	2619	2321	23843	72.2	1.5	89.67	1732
treehole_5R.018	93.1	3.45	0	3759108	754	11216	4985	54445	68.9	2.19	89.52	3827
treehole_5R.019	97.59	18.06	4	3454264	971	16044	3557	76412	54.4	2.16	92.84	4088
treehole_5R.020	90.07	5.17	0	3362337	485	14672	6932	80637	53.2	2.08	86.77	3393
treehole_5R.021	32.23	5.09	10	2127151	1242	1604	1712	167064	39.3	2.55	83.28	2841
treehole_5R.022	80.17	7.76	0	7052889	1911	5793	3690	43686	70	1.91	92.59	7918
treehole_5R.023	91.38	2.19	25	1349822	232	8674	5818	40693	53.4	2.2	94.55	1488
treehole_5R.024	80.02	0.31	50	2764183	1381	2117	2001	10480	63.1	2.9	88.37	3699
treehole_5R.025	43.1	18.97	53.85	3758425	1066	5287	3525	46331	57.5	1.19	91.87	4152
treehole_5R.026	29.51	3.78	0	1877900	723	3180	2597	20378	55.4	2.91	89.5	2325
treehole_5R.027	91.67	14.66	4.76	5195133	2004	3463	2592	78103	34.1	2.03	87.85	6041
treehole_5R.028	34.48	12.07	42.86	3020722	1295	2659	2332	23411	60	1.3	93.04	3708
treehole_5R.029	84.64	23.34	7.41	7449277	3185	2708	2338	21634	68	1.48	87.8	9510
treehole_5R.030	100	73.69	3.92	5316601	2188	2961	2429	24630	52.6	2.19	92.77	6071
treehole_5R.031	76.8	29.7	5.13	4642774	2008	2674	2312	21516	67	1.47	93.18	5858
treehole_5R.032	90.36	10.27	0	5005528	1739	3488	2878	18456	69.4	1.88	93.63	5523
treehole_5R.033	46.82	22.78	10.87	3656273	2131	1614	1715	35390	48.1	1.98	86.98	5114
treehole_5R.034	58.86	41.14	26.6	4087357	2002	2007	2041	28603	53.5	1.68	88.44	5314
treehole_5R.035	73.36	36.99	0	5230678	2713	1931	1928	16515	72	1.82	90.76	6957
treehole_5R.036	46.5	23.9	10.81	2243977	1220	1935	1839	7417	42.9	1.33	91.4	2479
treehole_5R.037	48.9	25.86	0	6647937	3794	1767	1752	32055	65.7	1.62	92.65	8460
treehole_5R.038	54.81	0.86	0	2568212	1207	2332	2127	12328	60.4	2.47	91.87	3392
treehole_5R.039	48.04	16.72	3.28	3764916	2067	1774	1821	48560	62.9	1.64	87.89	5362
treehole_5R.040	47.81	18.29	8.82	3547055	2004	1686	1769	33030	47.2	1.82	91.13	4595
treehole_5R.041	68.12	33.24	12.12	6270783	3901	1561	1607	12689	71.5	1.63	93.03	8865
treehole_5R.042	28.65	5.2	11.11	2012994	1167	1723	1724	7435	66.4	1.36	88.66	2650
treehole_5R.043	66.93	42.87	4.08	6572138	3969	1656	1655	17575	69	1.57	92.27	8556
treehole_5R.044	79.36	45.71	10.77	7961176	4775	1648	1667	10510	62.3	1.43	89.38	10493
treehole_5R.045	35.97	22.95	6.78	1840269	1117	1584	1647	8292	67.7	1.29	89.23	2606
treehole_5R.046	43.18	12.79	0	2450370	1535	1569	1596	6204	65.5	1.33	91.27	3427
treehole_5R.047	58.32	34.37	1.49	3418483	2170	1493	1575	20735	66.7	1.63	90.1	5045
treehole_5R.048	38.91	0.31	50	1151827	702	1564	1640	19968	42.8	4.13	92.05	1608
treehole_5R.049	69.72	34.58	0.93	5074345	3161	1590	1605	18295	59.1	1.71	91.18	6972
treehole_5R.050	28.37	7.15	7.69	1847507	1128	1594	1637	7706	42.4	1.25	92.09	2181
treehole_5R.051	61.65	37.92	0	3846006	2239	1746	1717	7094	39.3	1.31	87.29	4934
treehole_5R.052	86.74	76.86	1.19	8021842	5405	1431	1484	12862	57.8	1.79	89.11	11410
treehole_5R.053	54.44	30.49	2	3499141	2357	1436	1484	9456	64	1.41	90.23	4992
treehole_5R.054	44.85	17.24	0	4805032	3321	1402	1446	7425	63.2	1.86	92.38	5948
treehole_6.001	0	0	0	172382	57	4881	3024	46618	44.5	13.18	84.16	186
treehole_6.002	80.02	4.64	42.86	2111869	692	3557	3051	25462	63.6	2.24	90.49	2542
treehole_6.003	36.93	3.28	25	1489040	381	6250	3908	72815	57.9	4.5	87.76	1821
treehole_6.004	69.44	16.54	7.69	3162754	1254	2952	2522	32397	62.9	1.82	91.93	3948
treehole_6.005	87.46	16.03	52.94	5682320	474	30386	11988	109849	70.1	1.73	88.73	5519
treehole_6.006	96.55	0	0	1417868	24	115766	59077	184014	50.1	1.49	94.59	1338
treehole_6.007	100	14.63	12.12	2777480	135	189506	20573	498601	65.9	3.35	91.82	2746
treehole_6.008	56.38	6.9	80	4489830	1580	3442	2841	21335	68.2	1.64	92.4	5538
treehole_6.009	99.14	0	0	4471299	249	37505	17957	108563	39.8	2.08	88.99	3788
treehole_6.010	41.69	6.9	0	4137800	2118	2028	1953	39066	59.9	1.78	90.54	5484
treehole_6.011	64.26	2.59	33.33	2852435	716	5869	3983	24757	39.7	1.61	87.04	2942
treehole_6.012	34.48	10.16	0	1472882	428	4933	3441	27019	67.9	1.16	90.34	1711
treehole_6.013	49.92	4.31	0	3374430	937	5130	3601	37334	71.4	1.23	91.37	3845
treehole_6.014	72.41	0	0	2342304	548	6043	4274	24790	56.4	2.37	89.1	2552
treehole_6.015	94.51	79.97	2.5	9012615	2771	4412	3252	36408	62.1	1.14	90.2	9269
treehole_6.016	89.03	4.37	16.67	2269838	659	4443	3444	21008	70.6	1.4	93.71	2785
treehole_6.017	89.58	14.18	0	5533395	1411	5399	3921	30381	69.3	1.75	93.58	5653
treehole_6.018	91.54	77.06	0	5149288	2119	3037	2430	17211	71.7	1.77	92.56	6358
treehole_6.019	64.39	25	6.25	4004474	1455	3571	2752	24303	71.9	1.31	92	4830
treehole_6.020	81.81	78.45	1.28	6587481	3272	2138	2013	17669	72.7	1.56	92.6	8665
treehole_6.021	36.58	5.64	15.79	4542489	1944	2571	2336	38038	42	2.12	91.94	4367
treehole_6.022	53.13	10.33	0	5995446	1747	4786	3431	36620	66.3	1.29	91.16	6384
treehole_6.023	74.37	20.45	10.53	4595433	1945	2760	2362	17215	66.9	1.59	93.11	5678
treehole_6.024	26.82	9.94	0	2204099	927	2870	2377	21909	66.6	1.11	90.9	2673
treehole_6.025	81.17	27.07	12.7	4902742	1922	3093	2550	21139	57.6	1.8	89.38	5755
treehole_6.026	57.13	42.1	8.7	5749236	2998	1996	1917	19156	68.4	1.41	89.14	7547
treehole_6.027	81.41	37.93	0	9005334	4093	2475	2200	18232	66.2	1.48	89.22	9547
treehole_6.028	56.9	2.59	0	3093171	1298	2698	2383	32891	57.2	2.4	90.06	3607
treehole_6.029	93.34	72.53	1.19	5794205	2609	2461	2220	68727	34.2	2.05	89.05	7298
treehole_6.030	53.18	20.77	14.71	4938890	2063	2738	2394	16336	62.1	1.22	90.69	5989
treehole_6.031	73.31	48.1	0	6362131	3031	2290	2099	18420	69.4	1.69	93.35	8227
treehole_6.032	67.1	65.28	2.41	6685656	3425	2072	1952	11466	64.9	1.41	91.99	8346
treehole_6.033	66.61	27.93	1.61	5329084	2640	2186	2018	18010	47.8	2.16	86.57	7039
treehole_6.034	45.3	9.01	5	7751423	4468	1704	1734	25647	60.3	1.42	88.26	9889
treehole_6.035	54.08	33.4	1.18	3226674	1684	1925	1916	15896	63.6	1.63	88.17	4413
treehole_6.036	62.07	46.18	6.25	4789645	2426	2117	1974	9826	61.2	1.24	89.77	6203
treehole_6.037	76.74	37.84	24	4473754	2027	2448	2207	37440	44.7	1.53	93.72	4741
treehole_6.038	57.59	24.38	4	8299987	4894	1695	1695	13794	65.2	1.43	91.51	10854
treehole_6.039	64.47	14.73	0	1444225	715	2157	2019	16339	40.1	1.8	84.6	1920
treehole_6.040	57.81	5.33	40	3152606	1637	2037	1925	16752	39.6	1.87	89.88	3958
treehole_6.041	60.65	30.33	0	5491666	3000	1909	1830	21638	71	1.91	93.18	7291
treehole_6.042	89.66	40.09	2.6	7013696	3593	2068	1952	12136	58	1.49	89.65	8759
treehole_6.043	30.17	10.34	0	4426229	3020	1415	1465	6541	69.5	1.75	93.19	6574
treehole_6.044	66.36	27.12	0	4857778	3050	1564	1592	17946	63.8	1.74	90.99	6483
treehole_6.045	37.77	17.86	4.55	4210870	2470	1652	1704	20105	55.7	1.42	87.27	6026
treehole_6.046	49.96	22.24	4.48	3661270	2188	1619	1673	14213	53.1	1.64	86.64	5245
treehole_6.047	62.6	43.1	3.45	5655359	3887	1400	1454	14142	68.7	1.96	90.69	8247
treehole_6.048	61.91	37.92	26	4045091	2295	1788	1762	11277	41.2	1.65	91.31	5280
treehole_6.049	48.35	30.82	2.78	3747893	2442	1457	1534	9751	63.8	1.52	89.18	5310
treehole_7A.001	98.28	3.45	50	3754583	88	89582	42665	297064	65.3	4.41	91.22	3526
treehole_7A.002	71.07	0	0	2529454	665	5496	3803	54595	61	3.8	91.77	3012
treehole_7A.003	99.69	0.86	0	2430017	80	111404	30375	344936	34.8	5.01	90.18	2179
treehole_7A.004	98.28	1.72	100	3703048	265	32317	13973	127128	46.6	2.54	92.02	3223
treehole_7A.005	97.1	4.08	83.33	3886661	696	8247	5584	29445	72.6	1.73	91.84	4194
treehole_7A.006	98.28	21.1	8.57	3126313	154	72595	20300	289648	62.9	2.39	91.28	3089
treehole_7A.007	89.66	12.07	0	5862108	273	206497	21472	728522	58.4	1.68	91.11	5559
treehole_7A.008	98.12	5.17	0	5061691	436	21507	11609	95639	62.8	2.15	90.95	4565
treehole_7A.009	84.8	44.83	14.71	5637205	1019	10639	5532	65033	63.5	2.05	92.89	6137
treehole_7A.010	95.69	73.81	59.76	4306636	1352	4425	3185	53602	46.1	1.95	92.94	5196
treehole_7A.011	82.76	1.72	0	3630655	343	35990	10585	108315	62.1	1.74	89.8	3380
treehole_7A.012	86.96	32.08	19.44	5857140	582	19821	10063	106052	40.2	1.16	87.01	5055
treehole_7A.013	38.64	35.58	14.05	1710505	530	4139	3227	37433	59.2	1.09	89.07	2102
treehole_7A.014	45.69	18.83	9.68	2442915	714	4415	3421	68311	54.5	1.83	86.98	3006
treehole_7A.015	32.13	11.68	23.08	4445791	2051	2243	2167	31887	69.2	1.39	87.32	5901
treehole_7A.016	74.84	10.69	0	5101521	839	9812	6080	59257	59.8	1.14	88.66	4949
treehole_7A.017	80.02	52.59	3.57	7957549	1897	5750	4194	38268	62.7	1.11	90.68	8255
treehole_7A.018	93.82	8.62	0	6036437	1275	7236	4734	44201	69.4	1.83	93.86	5932
treehole_7A.019	41.38	3.45	50	1386085	356	5708	3893	26901	58.9	1.17	91.17	1648
treehole_7A.020	41.38	7.76	16.67	5405027	1730	4363	3124	37488	66.2	1.54	91.51	6140
treehole_7A.021	58.06	28.37	4.76	6199207	1800	5882	3444	66103	37.8	1.24	87	6717
treehole_7A.022	15.45	0	0	1752040	751	2609	2332	48393	54.3	1.88	85.85	2443
treehole_7A.023	96.55	70.56	4.67	4893474	1823	3611	2684	49126	64.7	1.8	90.69	6181
treehole_7A.024	62.7	6.9	0	2091476	523	5169	3998	54325	34.8	1.32	90.85	2264
treehole_7A.025	69.06	41.38	11.11	5139164	2385	2330	2154	48880	71.9	1.52	91.86	6485
treehole_7A.026	65.36	5.17	0	2022022	672	4075	3008	22795	35	1.33	90.68	2322
treehole_7A.027	69.36	31.03	31.82	5023355	2624	1977	1914	19548	71	1.92	91.77	6740
treehole_7A.028	86.41	66.34	50.7	5919668	2036	3814	2907	32417	40.4	1.28	90.94	6398
treehole_7A.029	1.44	0	0	2310572	1103	2075	2094	38283	42.1	3.46	93.58	1975
treehole_7A.030	67.6	20.64	11.76	8630847	4106	2285	2102	20306	61.7	1.47	88.61	10443
treehole_7A.031	16.93	3.45	0	3128231	1298	2877	2410	19739	34.2	1.59	87.36	3859
treehole_7A.032	44.59	3.45	0	4821098	2681	1850	1798	11634	69.7	1.91	92.94	6495
treehole_7A.033	53.39	35.42	53.06	5447848	2732	2139	1994	50279	43.1	1.31	93.69	5944
treehole_7A.034	66.75	32.76	0	5514164	3179	1735	1734	22638	60.9	2.05	91.17	7484
treehole_7A.035	71.71	29.31	0	3495708	1833	1992	1907	11105	56.6	2.08	90.99	4447
treehole_7A.036	38.68	18.23	5.36	2441647	1377	1756	1773	15804	48.6	2.01	88.04	3524
treehole_7A.037	67.14	32.13	0	3424938	1938	1728	1767	12538	33	2.29	84.93	4634
treehole_7A.038	73.92	47.57	6.59	6493077	4320	1445	1503	10625	65.4	1.62	92.12	9018
treehole_7A.039	59.73	11.29	0	4867294	3036	1581	1603	12650	64.3	1.71	88.95	6886
treehole_7A.040	72.13	43.34	4.88	4942926	2960	1686	1669	6950	53.6	2.13	92.45	6263
treehole_7A.041	56.72	25.61	1.43	4247159	2991	1342	1419	10721	68.8	1.55	90.82	6491
treehole_7A.042	71.76	28.97	7.5	5202117	3343	1522	1556	20400	42.2	2.13	90.44	6735
treehole_7A.043	14	2.19	0	3225290	2115	1432	1524	15688	57.6	1.56	86.45	4843
treehole_7A.044	10.75	1.21	0	2717884	1998	1267	1360	7609	39.8	2.87	77.97	4322
treehole_7A.045	48.06	13.04	22.22	2575357	1752	1411	1469	10394	48	1.67	89.92	3587
treehole_7A.046	60.49	8.54	15.38	3189836	2188	1405	1457	7601	52.3	2.3	90.17	4790
treehole_7A.047	60.86	36.47	8	3098316	2195	1341	1411	11486	57.3	1.76	89.38	4625
treehole_7A.048	63.73	30.2	3.57	4763201	3476	1315	1370	23368	61.3	1.67	91.03	6681
treehole_7B.001	98.28	0.94	16.67	3604721	94	98444	38348	283845	65.7	5.39	92.03	3269
treehole_7B.002	98.28	0	0	3441468	93	129824	37005	500240	57.7	8.34	91.33	3237
treehole_7B.003	91.38	21.29	46.51	7479825	610	32730	12262	130974	69.1	6.33	90.38	6726
treehole_7B.004	8.15	0.47	50	801182	176	9438	4552	138500	64.4	1.93	88.13	797
treehole_7B.005	100	3.95	0	5814105	447	39142	13006	183092	57.9	7.72	89.58	4998
treehole_7B.006	74.83	10.34	0	5670034	538	23412	10539	87042	70.7	3.28	94.59	5511
treehole_7B.007	45.69	15.89	0	1912052	310	13917	6167	93207	63.3	2.56	85.01	2091
treehole_7B.008	100	4.08	42.86	4897652	262	53183	18693	215357	63.8	1.59	87.42	4473
treehole_7B.009	33.54	0	0	1691535	683	2994	2476	28837	64	1.9	89.33	2114
treehole_7B.010	75.16	0.86	100	5372928	1448	5167	3710	31775	68	2.31	86.72	5463
treehole_7B.011	1.72	0	0	1913687	1033	1863	1852	11811	58.1	3.14	86.08	2570
treehole_7B.012	58.62	43.1	8.33	9456661	2964	6912	3190	93122	68.7	2.4	91.87	11004
treehole_7B.013	94.83	5.75	0	5492490	823	12856	6673	126112	40.7	2.11	87.48	4818
treehole_7B.014	46.39	22.52	19.15	1878097	763	2694	2461	29617	54.3	1.68	87.02	2391
treehole_7B.015	60.38	14.97	0	4862232	1836	3286	2648	64100	60.5	2.07	92.26	5968
treehole_7B.016	100	37.32	10.42	3485630	1146	7028	3041	43913	46.2	2.11	89.88	4182
treehole_7B.017	94.83	71.38	4.79	9316682	3470	3493	2684	25137	61.7	1.86	89.59	10024
treehole_7B.018	61.03	46.19	35.71	6990328	3107	2499	2249	17556	67.8	1.89	91.21	9146
treehole_7B.019	93.28	20.59	0	3913348	1331	4184	2940	24877	36	2.45	88.28	4057
treehole_7B.020	79	18.97	18.75	3220526	1075	4026	2995	19282	64.2	1.48	92.66	3816
treehole_7B.021	54.39	24.99	23.33	5393647	2138	2907	2522	28565	63.6	1.69	86.2	6904
treehole_7B.022	74.14	14.26	12	3634879	1769	2254	2054	21030	64.5	1.52	89.21	4573
treehole_7B.023	96.76	96.69	0	4604272	1850	3307	2488	26240	34.7	2.36	86.71	5322
treehole_7B.024	72.81	42.19	0	2894805	1385	2309	2090	13841	32.5	2.47	85.09	3680
treehole_7B.025	16.48	0	0	1122060	566	2108	1982	10952	54.9	1.89	85.05	1507
treehole_7B.026	66.87	2.04	0	5218573	2303	2501	2265	10626	61.2	4.28	89.28	5561
treehole_7B.027	46.25	14.97	2.38	4360768	2724	1551	1600	13587	47.9	2.4	86.21	5968
treehole_7B.028	57.52	21.59	5	4326543	2525	1656	1713	16771	57.1	1.57	88.79	6003
treehole_7B.029	65.8	26.47	12.9	5629327	3362	1647	1674	28625	68.9	2.33	91.3	7942
treehole_7B.030	49.45	15.52	0	3499436	1991	1729	1757	12083	61.8	1.82	90.19	4857
treehole_7B.031	70.14	13.64	4.55	3880079	2173	1839	1785	26039	53	2.39	90.21	5274
treehole_7B.032	68.15	47.33	0.6	5091610	3239	1481	1571	132916	40	2.41	85.4	7035
treehole_7B.033	26.41	19.7	1.11	2160917	1398	1548	1545	6181	56.8	2.78	90.49	3208
treehole_7B.034	45.22	8.62	12.5	2026213	1279	1569	1584	8535	64.4	2.89	91.38	2866
treehole_7B.035	55.82	10.06	50	3548266	2302	1524	1541	7418	55.4	2.59	93.22	4560
treehole_7B.036	70.86	40.71	17.78	2262190	1628	1319	1389	8404	41.4	2.04	91.1	2942
treehole_8.001	0	0	0	293974	98	4216	2999	27442	52.1	7.88	76.27	318
treehole_8.002	98.28	14.22	7.58	3376473	525	10686	6431	57862	69.1	8.78	89.99	3370
treehole_8.003	94.83	1.72	100	4401110	245	40346	17963	158936	58.7	3.09	91	3911
treehole_8.004	99.69	72.59	3.57	6536188	1301	13344	5023	128226	71.7	1.84	92.45	6847
treehole_8.005	87.3	8.86	40	3744743	503	13246	7444	55105	71.3	1.32	90.78	3684
treehole_8.006	76.96	32.71	10.42	4419721	615	11169	7186	58078	70.5	1.15	88.88	4547
treehole_8.007	100	31.83	8.53	2782923	370	20853	7521	99730	65.9	1.57	91.46	2962
treehole_8.008	36.27	7.21	42.86	3265046	740	8609	4412	51517	55.3	2.72	84.73	3639
treehole_8.009	83.31	50.86	15.38	7924770	3218	2821	2462	35425	68.5	1.42	90.4	9545
treehole_8.010	94.83	2.59	0	3967192	541	11602	7333	62978	60.3	2.39	91.58	3769
treehole_8.011	71.66	33.97	30.77	3871891	857	7681	4517	46874	72.2	1.01	90.98	4232
treehole_8.012	82.76	38.55	5.63	5025304	1376	4955	3652	100558	52.5	2.31	89.69	5563
treehole_8.013	88.64	26.87	35.29	5132253	1681	4105	3053	75571	47.1	2.09	90.46	5473
treehole_8.014	55.52	38.79	2.78	4052079	1713	2743	2365	13897	73.4	1.48	93.6	5000
treehole_8.015	33.07	9.48	0	2490774	1196	2293	2082	16588	74.2	1.62	92.62	3116
treehole_8.016	77.43	25.21	8	3343766	1154	4047	2897	31265	69.6	1.07	90.48	3993
treehole_8.017	61.13	28.16	23.81	3555816	1384	3039	2569	17722	69.9	1.03	90.35	4439
treehole_8.018	83.46	2.35	0	4216088	1589	3218	2653	21176	60.7	1.83	90.53	4421
treehole_8.019	56.03	50.86	1.52	5696637	2526	2601	2255	20445	72.8	1.16	91.62	7064
treehole_8.020	60.78	18.17	3.12	2953577	1617	1876	1826	12031	64.5	1.84	93.35	3961
treehole_8.021	92.95	6.19	28.57	2574128	891	3503	2889	12539	40.5	2.14	92.8	3079
treehole_8.022	64.34	17.71	6.67	3536731	1839	1995	1923	17872	69.1	1.75	92.86	4650
treehole_8.023	33.39	19.76	33.33	3229250	1785	1777	1809	28026	66.1	1.39	85.77	4356
treehole_8.024	43.62	16.44	7.55	1027898	554	1944	1855	31809	59.5	1.69	89.56	1446
treehole_8.025	50.8	30.83	3.45	5092061	2620	1990	1943	14946	70.2	1.07	89.01	7076
treehole_8.026	78.45	13.78	0	1767299	827	2360	2137	22238	46.1	2.04	86.84	2299
treehole_8.027	68.1	4.26	0	1575938	685	2508	2300	20921	45.6	2.32	93.07	2058
treehole_8.028	66.95	0	0	2161455	1095	2142	1973	8221	67.5	2.41	93.81	2636
treehole_8.029	55.79	27.7	0	2718280	1567	1712	1734	8538	66.2	1.6	91.6	3852
treehole_8.030	17.23	4.23	0	6973109	4324	1576	1612	19602	60	1.94	81.76	10931
treehole_8.031	42.93	12.93	0	3844409	2513	1495	1529	7069	68.6	1.81	93.44	5580
treehole_8.032	22.73	10.5	5	2772976	1776	1477	1561	14748	64.7	1.57	87.48	4015
treehole_8.033	48.52	8.57	0	3355790	2324	1383	1443	11050	64.2	1.59	91.18	4977
treehole_8.034	74.22	39.68	0	1457870	890	1640	1638	10310	49.9	1.74	91.2	2061
treehole_8.035	52.55	20.6	0	2671860	1869	1397	1429	9502	69.2	2.01	93.35	3888
treehole_8.036	70.87	36.43	1.89	4579103	2910	1539	1573	8909	35.9	2.31	88.96	5972
treehole_8.037	35.01	3.39	0	2647347	1695	1518	1561	9147	41.8	2.09	90.03	3441
treehole_8.038	61.93	23.43	10.53	3887066	2696	1402	1441	6103	64.7	1.99	90.74	5179
treehole_8.039	61.27	29.7	0	3296494	2277	1388	1447	8205	65.6	1.69	91.46	4854
treehole_8.040	23.35	3.53	0	1955188	1410	1307	1386	5872	59.4	1.89	87.26	2898
treehole_8.041	13.87	1.96	22.22	7491871	5028	1455	1490	17480	54.8	2	82.45	14161
treehole_8.042	48.26	26.88	0	3981182	2841	1356	1401	4965	69	1.73	93.86	6122
treehole_8.043	62.7	31.5	31.58	5049863	3308	1503	1526	10439	42.3	2.26	91.65	5933
treehole_8.044	18.97	4.23	0	1022721	735	1316	1391	5868	60.1	1.75	88.1	1508
treehole_8.045	46.89	13.01	0	2772656	1911	1409	1450	5989	53.4	2.59	90.2	3954

## Sheet: TableS7
Table S7 - Rough calculations of population genetic parameters and generation times for MAGs
MAG	WatTheta	Ne	Ngens	Gentime_hr	MedianNonSynon	MedianSynon
2.001	2.57391e-06	6308.61	0.19692	6825.1	0.02285	0.0246
2.004	9.816e-06	24058.8	19.0753	70.4576	0.0687	0.0571
3L.001	1.73284e-06	4247.15	0.93528	1437	0.04335	0.0392
3L.002	2.57381e-07	630.835	NA	NA	NA	NA
3L.003	3.16808e-06	7764.9	0.0375278	35813.4	0.0004	0.0075
3L.005	9.07303e-06	22237.8	468.236	2.87035	0.1059	0.156
3L.006	8.09367e-06	19837.4	51.2227	26.2384	0.0634	0.0712
3R.001	1.42296e-05	34876.5	43.6426	30.7956	0.04945	0.0605
3R.002	4.44505e-06	10894.7	0.0703077	19116	0.0124	0.0103
3R.005	6.22877e-06	15266.6	359.369	3.73989	0.2021	0.1631
5L.002	1.00148e-05	24546.2	68.0978	19.7363	0.0833	0.0721
6.002	4.70708e-05	115370	246.058	5.46212	0.0823	0.08355
10.002	4.76765e-07	1168.54	0.414372	3243.46	NA	NA
10.006	1.73428e-07	425.068	244.798	5.49024	NA	NA
10.007	2.62459e-05	64328.2	2156.48	0.623239	0.2296	0.24
13.001	3.77124e-06	9243.22	0.315156	4264.56	0.03165	0.01875
13.002	1.90317e-06	4664.62	1.71548	783.452	0.19685	0.0383
14R.002	8.7998e-06	21568.1	307.655	4.36852	0.1904	0.1494
15.001	1.36283e-06	3340.28	21.4532	62.6481	0.0969	0.1155
15.002	1.47354e-06	3611.61	445.785	3.01491	0.31115	0.27665
15.004	1.41857e-05	34768.8	48.5209	27.6994	0.05	0.036
median	4.44505e-06	10894.7	46.0818	29.2475	0.0755	0.06585
0.025	2.15404e-07	527.952	0.0530983	1.69062	0.0055	0.00869
0.975	3.66584e-05	89849	1354.56	27882.1	0.276491	0.261074
Calculations assume mutation rate of 2.04 x 10-10 in all species, and based on number of polymorphic SNPs per nucleotide and the distribution of changes in synonymous SNP frequencies between the two sampling points (56 days apart)

## Sheet: TableS8
Table S8 - Results of secondary clustering via fastANI at the 95% similarity threshold. Primary clusters were generated via Mash at a 90% threshold. Genomes sharing the same secondary cluster putitatively represent the same species.
genome	secondary_cluster	threshold	cluster_method	comparison_algorithm	primary_cluster
treehole_1.030.fasta	1_0	0.05	average	fastANI	1
treehole_1.042.fasta	2_0	0.05	average	fastANI	2
treehole_1.103.fasta	3_0	0.05	average	fastANI	3
treehole_1.028.fasta	4_0	0.05	average	fastANI	4
treehole_3R.031.fasta	5_0	0.05	average	fastANI	5
treehole_1.023.fasta	6_0	0.05	average	fastANI	6
treehole_1.043.fasta	7_0	0.05	average	fastANI	7
treehole_1.041.fasta	8_0	0.05	average	fastANI	8
treehole_4B.011.fasta	9_0	0.05	average	fastANI	9
treehole_7B.013.fasta	10_0	0.05	average	fastANI	10
treehole_1.022.fasta	11_0	0.05	average	fastANI	11
treehole_7A.004.fasta	12_0	0.05	average	fastANI	12
treehole_5R.020.fasta	13_0	0.05	average	fastANI	13
treehole_6.014.fasta	14_0	0.05	average	fastANI	14
treehole_6.040.fasta	15_0	0.05	average	fastANI	15
treehole_2.016.fasta	16_1	0.05	average	fastANI	16
treehole_5R.038.fasta	16_1	0.05	average	fastANI	16
treehole_15.006.fasta	17_0	0.05	average	fastANI	17
treehole_1.020.fasta	18_0	0.05	average	fastANI	18
treehole_1.065.fasta	19_0	0.05	average	fastANI	19
treehole_3R.018.fasta	20_0	0.05	average	fastANI	20
treehole_7B.026.fasta	21_0	0.05	average	fastANI	21
treehole_15.002.fasta	22_1	0.05	average	fastANI	22
treehole_3L.022.fasta	22_1	0.05	average	fastANI	22
treehole_3R.002.fasta	22_1	0.05	average	fastANI	22
treehole_5L.034.fasta	22_1	0.05	average	fastANI	22
treehole_3R.033.fasta	23_0	0.05	average	fastANI	23
treehole_3R.028.fasta	24_0	0.05	average	fastANI	24
treehole_13.001.fasta	25_1	0.05	average	fastANI	25
treehole_2.004.fasta	25_1	0.05	average	fastANI	25
treehole_10.006.fasta	26_1	0.05	average	fastANI	26
treehole_13.002.fasta	26_1	0.05	average	fastANI	26
treehole_5R.016.fasta	26_1	0.05	average	fastANI	26
treehole_10.018.fasta	27_1	0.05	average	fastANI	27
treehole_5R.010.fasta	27_1	0.05	average	fastANI	27
treehole_7A.008.fasta	27_1	0.05	average	fastANI	27
treehole_14L.017.fasta	28_0	0.05	average	fastANI	28
treehole_10.009.fasta	29_1	0.05	average	fastANI	29
treehole_5R.012.fasta	29_2	0.05	average	fastANI	29
treehole_10.025.fasta	30_0	0.05	average	fastANI	30
treehole_4B.008.fasta	31_1	0.05	average	fastANI	31
treehole_4S.012.fasta	31_1	0.05	average	fastANI	31
treehole_10.036.fasta	31_2	0.05	average	fastANI	31
treehole_7A.018.fasta	31_2	0.05	average	fastANI	31
treehole_8.028.fasta	32_0	0.05	average	fastANI	32
treehole_14R.027.fasta	33_0	0.05	average	fastANI	33
treehole_4B.004.fasta	34_0	0.05	average	fastANI	34
treehole_14L.005.fasta	35_0	0.05	average	fastANI	35
treehole_4S.010.fasta	36_0	0.05	average	fastANI	36
treehole_1.034.fasta	37_1	0.05	average	fastANI	37
treehole_15.004.fasta	37_1	0.05	average	fastANI	37
treehole_3R.036.fasta	38_0	0.05	average	fastANI	38
treehole_5R.004.fasta	39_1	0.05	average	fastANI	39
treehole_7A.005.fasta	39_1	0.05	average	fastANI	39
treehole_5L.015.fasta	39_2	0.05	average	fastANI	39
treehole_13.003.fasta	40_0	0.05	average	fastANI	40
treehole_8.005.fasta	41_0	0.05	average	fastANI	41
treehole_4S.006.fasta	42_0	0.05	average	fastANI	42
treehole_4S.007.fasta	43_0	0.05	average	fastANI	43
treehole_1.003.fasta	44_1	0.05	average	fastANI	44
treehole_3L.004.fasta	44_1	0.05	average	fastANI	44
treehole_10.002.fasta	45_0	0.05	average	fastANI	45
treehole_1.013.fasta	46_0	0.05	average	fastANI	46
treehole_3R.014.fasta	47_0	0.05	average	fastANI	47
treehole_1.015.fasta	48_0	0.05	average	fastANI	48
treehole_2.015.fasta	49_0	0.05	average	fastANI	49
treehole_5L.027.fasta	50_0	0.05	average	fastANI	50
treehole_5R.015.fasta	51_0	0.05	average	fastANI	51
treehole_4B.005.fasta	52_0	0.05	average	fastANI	52
treehole_8.003.fasta	53_0	0.05	average	fastANI	53
treehole_14L.020.fasta	54_0	0.05	average	fastANI	54
treehole_4B.021.fasta	55_0	0.05	average	fastANI	55
treehole_2.027.fasta	56_0	0.05	average	fastANI	56
treehole_7B.005.fasta	57_0	0.05	average	fastANI	57
treehole_8.010.fasta	58_0	0.05	average	fastANI	58
treehole_4B.013.fasta	59_1	0.05	average	fastANI	59
treehole_5L.005.fasta	59_1	0.05	average	fastANI	59
treehole_7B.010.fasta	59_1	0.05	average	fastANI	59
treehole_2.021.fasta	59_2	0.05	average	fastANI	59
treehole_7B.008.fasta	60_0	0.05	average	fastANI	60
treehole_15.014.fasta	61_1	0.05	average	fastANI	61
treehole_3R.025.fasta	61_1	0.05	average	fastANI	61
treehole_1.029.fasta	62_1	0.05	average	fastANI	62
treehole_5R.024.fasta	62_2	0.05	average	fastANI	62
treehole_3L.017.fasta	62_3	0.05	average	fastANI	62
treehole_10.027.fasta	62_4	0.05	average	fastANI	62
treehole_1.039.fasta	63_0	0.05	average	fastANI	63
treehole_6.016.fasta	64_0	0.05	average	fastANI	64
treehole_2.007.fasta	65_0	0.05	average	fastANI	65
treehole_2.020.fasta	66_0	0.05	average	fastANI	66
treehole_6.028.fasta	67_0	0.05	average	fastANI	67
treehole_7A.011.fasta	68_0	0.05	average	fastANI	68
treehole_14R.002.fasta	69_0	0.05	average	fastANI	69
treehole_6.002.fasta	70_0	0.05	average	fastANI	70
treehole_2.005.fasta	71_1	0.05	average	fastANI	71
treehole_3L.010.fasta	71_1	0.05	average	fastANI	71
treehole_1.012.fasta	72_0	0.05	average	fastANI	72
treehole_1.064.fasta	73_0	0.05	average	fastANI	73
treehole_1.035.fasta	74_0	0.05	average	fastANI	74
treehole_1.055.fasta	75_0	0.05	average	fastANI	75
treehole_1.024.fasta	76_0	0.05	average	fastANI	76
treehole_1.036.fasta	77_0	0.05	average	fastANI	77
treehole_4B.023.fasta	78_0	0.05	average	fastANI	78
treehole_5R.022.fasta	79_0	0.05	average	fastANI	79
treehole_6.008.fasta	80_0	0.05	average	fastANI	80
treehole_2.010.fasta	81_1	0.05	average	fastANI	81
treehole_5L.001.fasta	81_2	0.05	average	fastANI	81
treehole_1.048.fasta	82_0	0.05	average	fastANI	82
treehole_10.010.fasta	83_1	0.05	average	fastANI	83
treehole_3R.004.fasta	83_1	0.05	average	fastANI	83
treehole_3L.008.fasta	84_1	0.05	average	fastANI	84
treehole_3R.024.fasta	84_1	0.05	average	fastANI	84
treehole_5L.010.fasta	84_1	0.05	average	fastANI	84
treehole_5R.001.fasta	84_1	0.05	average	fastANI	84
treehole_7A.001.fasta	84_1	0.05	average	fastANI	84
treehole_7B.001.fasta	84_2	0.05	average	fastANI	84
treehole_2.001.fasta	85_1	0.05	average	fastANI	85
treehole_3L.006.fasta	85_1	0.05	average	fastANI	85
treehole_1.005.fasta	86_0	0.05	average	fastANI	86
treehole_10.001.fasta	87_1	0.05	average	fastANI	87
treehole_3L.005.fasta	87_1	0.05	average	fastANI	87
treehole_5R.003.fasta	87_1	0.05	average	fastANI	87
treehole_15.005.fasta	88_0	0.05	average	fastANI	88
treehole_3R.023.fasta	89_0	0.05	average	fastANI	89
treehole_15.001.fasta	90_1	0.05	average	fastANI	90
treehole_3L.001.fasta	90_1	0.05	average	fastANI	90
treehole_3L.012.fasta	91_0	0.05	average	fastANI	91
treehole_3R.001.fasta	92_0	0.05	average	fastANI	92
treehole_7B.002.fasta	93_0	0.05	average	fastANI	93
treehole_10.007.fasta	94_1	0.05	average	fastANI	94
treehole_5L.002.fasta	94_1	0.05	average	fastANI	94
treehole_5R.002.fasta	94_1	0.05	average	fastANI	94
treehole_7A.002.fasta	94_1	0.05	average	fastANI	94
treehole_14L.012.fasta	95_0	0.05	average	fastANI	95
treehole_3R.007.fasta	96_0	0.05	average	fastANI	96
treehole_4B.001.fasta	97_0	0.05	average	fastANI	97
treehole_5R.018.fasta	98_0	0.05	average	fastANI	98
treehole_4S.011.fasta	99_0	0.05	average	fastANI	99
treehole_8.018.fasta	100_0	0.05	average	fastANI	100
treehole_10.003.fasta	101_0	0.05	average	fastANI	101
treehole_10.011.fasta	102_0	0.05	average	fastANI	102
treehole_1.017.fasta	103_0	0.05	average	fastANI	103
treehole_3R.021.fasta	104_0	0.05	average	fastANI	104
treehole_1.038.fasta	105_0	0.05	average	fastANI	105
treehole_6.011.fasta	106_0	0.05	average	fastANI	106
treehole_7A.024.fasta	107_0	0.05	average	fastANI	107
treehole_1.046.fasta	108_0	0.05	average	fastANI	108
treehole_1.011.fasta	109_0	0.05	average	fastANI	109
treehole_7A.026.fasta	110_0	0.05	average	fastANI	110
treehole_1.007.fasta	111_1	0.05	average	fastANI	111
treehole_6.006.fasta	111_1	0.05	average	fastANI	111
treehole_10.008.fasta	112_1	0.05	average	fastANI	112
treehole_5R.023.fasta	112_1	0.05	average	fastANI	112
treehole_3R.019.fasta	113_0	0.05	average	fastANI	113
treehole_15.007.fasta	114_1	0.05	average	fastANI	114
treehole_3R.035.fasta	114_2	0.05	average	fastANI	114
treehole_1.001.fasta	115_0	0.05	average	fastANI	115
treehole_3R.008.fasta	116_0	0.05	average	fastANI	116
treehole_1.002.fasta	117_0	0.05	average	fastANI	117
treehole_1.047.fasta	118_0	0.05	average	fastANI	118
treehole_15.010.fasta	119_1	0.05	average	fastANI	119
treehole_3R.032.fasta	119_1	0.05	average	fastANI	119
treehole_1.067.fasta	120_1	0.05	average	fastANI	120
treehole_3R.017.fasta	120_2	0.05	average	fastANI	120
treehole_10.012.fasta	121_1	0.05	average	fastANI	121
treehole_3R.005.fasta	121_1	0.05	average	fastANI	121
treehole_14L.002.fasta	122_1	0.05	average	fastANI	122
treehole_14R.001.fasta	122_1	0.05	average	fastANI	122
treehole_15.003.fasta	122_1	0.05	average	fastANI	122
treehole_2.002.fasta	122_1	0.05	average	fastANI	122
treehole_3L.002.fasta	122_1	0.05	average	fastANI	122
treehole_3R.003.fasta	122_2	0.05	average	fastANI	122
treehole_13.021.fasta	123_1	0.05	average	fastANI	123
treehole_5L.014.fasta	123_1	0.05	average	fastANI	123
treehole_5R.007.fasta	123_1	0.05	average	fastANI	123
treehole_1.021.fasta	124_0	0.05	average	fastANI	124
treehole_15.008.fasta	125_0	0.05	average	fastANI	125
treehole_1.010.fasta	126_1	0.05	average	fastANI	126
treehole_2.003.fasta	126_1	0.05	average	fastANI	126
treehole_3L.007.fasta	126_1	0.05	average	fastANI	126
treehole_3R.034.fasta	126_1	0.05	average	fastANI	126
treehole_4B.003.fasta	126_1	0.05	average	fastANI	126
treehole_8.021.fasta	126_1	0.05	average	fastANI	126
treehole_1.009.fasta	126_2	0.05	average	fastANI	126
treehole_3R.020.fasta	127_0	0.05	average	fastANI	127
treehole_3L.011.fasta	128_1	0.05	average	fastANI	128
treehole_7A.003.fasta	128_1	0.05	average	fastANI	128
treehole_1.014.fasta	129_0	0.05	average	fastANI	129
treehole_2.009.fasta	130_0	0.05	average	fastANI	130
treehole_1.027.fasta	131_0	0.05	average	fastANI	131
treehole_3L.003.fasta	132_1	0.05	average	fastANI	132
treehole_3R.022.fasta	132_1	0.05	average	fastANI	132
treehole_10.004.fasta	133_0	0.05	average	fastANI	133
treehole_1.004.fasta	134_0	0.05	average	fastANI	134
treehole_1.018.fasta	135_0	0.05	average	fastANI	135
treehole_1.040.fasta	136_0	0.05	average	fastANI	136
treehole_1.066.fasta	137_0	0.05	average	fastANI	137
treehole_1.049.fasta	138_0	0.05	average	fastANI	138
treehole_1.045.fasta	139_0	0.05	average	fastANI	139
treehole_1.056.fasta	140_0	0.05	average	fastANI	140
treehole_1.057.fasta	141_0	0.05	average	fastANI	141
treehole_1.079.fasta	142_0	0.05	average	fastANI	142
treehole_6.009.fasta	143_0	0.05	average	fastANI	143

## Sheet: TableS9
Table S9 - Assembly quality and taxonomic assignments for the 22 MAGs used in SNV analysis. Taxonomy was assigned using GTDB-Tk v2.3.2.
Bin.Id	Classification	Classification.Method	Domain	Phylum	Class	Order	Family	Genus	Species	Assigned.Taxonomy	Completeness	Contamination
treehole_1.005	d__Bacteria;p__Pseudomonadota;c__Gammaproteobacteria;o__Burkholderiales;f__Burkholderiaceae_B;g__Limnohabitans_A;s__Limnohabitans_A sp003063335	ani_screen	Bacteria	Pseudomonadota	Gammaproteobacteria	Burkholderiales	Burkholderiaceae_B	Limnohabitans_A	Limnohabitans_A sp003063335	Species Limnohabitans_A sp003063335	100	1.72
treehole_10.002	d__Bacteria;p__Actinomycetota;c__Actinomycetia;o__Actinomycetales;f__Microbacteriaceae;g__;s__	taxonomic classification fully defined by topology	Bacteria	Actinomycetota	Actinomycetia	Actinomycetales	Microbacteriaceae			Family Microbacteriaceae	94.83	0
treehole_10.006	d__Bacteria;p__Actinomycetota;c__Actinomycetia;o__Nanopelagicales;f__UBA10799;g__UBA10799;s__	taxonomic classification defined by topology and ANI	Bacteria	Actinomycetota	Actinomycetia	Nanopelagicales	UBA10799	UBA10799		Genus UBA10799	98.28	0
treehole_10.007	d__Bacteria;p__Pseudomonadota;c__Gammaproteobacteria;o__Burkholderiales;f__Rhodocyclaceae;g__Azonexus;s__	taxonomic classification defined by topology and ANI	Bacteria	Pseudomonadota	Gammaproteobacteria	Burkholderiales	Rhodocyclaceae	Azonexus		Genus Azonexus	94.83	1.72
treehole_13.001	d__Bacteria;p__Actinomycetota;c__Actinomycetia;o__Actinomycetales;f__Dermatophilaceae;g__;s__	taxonomic novelty determined using RED	Bacteria	Actinomycetota	Actinomycetia	Actinomycetales	Dermatophilaceae			Family Dermatophilaceae	100	0
treehole_13.002	d__Bacteria;p__Actinomycetota;c__Actinomycetia;o__Nanopelagicales;f__UBA10799;g__UBA10799;s__	taxonomic classification defined by topology and ANI	Bacteria	Actinomycetota	Actinomycetia	Nanopelagicales	UBA10799	UBA10799		Genus UBA10799	96.55	0.86
treehole_14R.002	d__Bacteria;p__Actinomycetota;c__Thermoleophilia;o__Solirubrobacterales;f__70-9;g__VAYN01;s__	taxonomic classification defined by topology and ANI	Bacteria	Actinomycetota	Thermoleophilia	Solirubrobacterales	70-9	VAYN01		Genus VAYN01	98.28	0
treehole_15.001	d__Bacteria;p__Pseudomonadota;c__Gammaproteobacteria;o__Burkholderiales;f__Rhodocyclaceae;g__Fluviibacter;s__	ANI	Bacteria	Pseudomonadota	Gammaproteobacteria	Burkholderiales	Rhodocyclaceae	Fluviibacter		Genus Fluviibacter	98.28	0
treehole_15.002	d__Bacteria;p__Actinomycetota;c__Actinomycetia;o__Mycobacteriales;f__Mycobacteriaceae;g__Mycobacterium;s__	taxonomic classification defined by topology and ANI	Bacteria	Actinomycetota	Actinomycetia	Mycobacteriales	Mycobacteriaceae	Mycobacterium		Genus Mycobacterium	100	0
treehole_15.004	d__Bacteria;p__Actinomycetota;c__Actinomycetia;o__Nanopelagicales;f__CAIYMF01;g__;s__	taxonomic novelty determined using RED	Bacteria	Actinomycetota	Actinomycetia	Nanopelagicales	CAIYMF01			Family CAIYMF01	100	0.16
treehole_2.001	d__Bacteria;p__Pseudomonadota;c__Gammaproteobacteria;o__Burkholderiales;f__Burkholderiaceae_B;g__Limnohabitans_A;s__	taxonomic classification defined by topology and ANI	Bacteria	Pseudomonadota	Gammaproteobacteria	Burkholderiales	Burkholderiaceae_B	Limnohabitans_A		Genus Limnohabitans_A	100	0
treehole_2.004	d__Bacteria;p__Actinomycetota;c__Actinomycetia;o__Actinomycetales;f__Dermatophilaceae;g__;s__	taxonomic novelty determined using RED	Bacteria	Actinomycetota	Actinomycetia	Actinomycetales	Dermatophilaceae			Family Dermatophilaceae	98.28	4.86
treehole_3L.001	d__Bacteria;p__Pseudomonadota;c__Gammaproteobacteria;o__Burkholderiales;f__Rhodocyclaceae;g__Fluviibacter;s__	ANI	Bacteria	Pseudomonadota	Gammaproteobacteria	Burkholderiales	Rhodocyclaceae	Fluviibacter		Genus Fluviibacter	100	0
treehole_3L.002	d__Bacteria;p__Pseudomonadota;c__Gammaproteobacteria;o__Burkholderiales;f__Burkholderiaceae;g__Polynucleobacter;s__	taxonomic classification defined by topology and ANI	Bacteria	Pseudomonadota	Gammaproteobacteria	Burkholderiales	Burkholderiaceae	Polynucleobacter		Genus Polynucleobacter	100	0
treehole_3L.003	d__Bacteria;p__Bacteroidota;c__Bacteroidia;o__Flavobacteriales;f__Flavobacteriaceae;g__Flavobacterium;s__	taxonomic classification defined by topology and ANI	Bacteria	Bacteroidota	Bacteroidia	Flavobacteriales	Flavobacteriaceae	Flavobacterium		Genus Flavobacterium	100	0
treehole_3L.005	d__Bacteria;p__Pseudomonadota;c__Gammaproteobacteria;o__Burkholderiales;f__Burkholderiaceae_B;g__Limnohabitans_A;s__	taxonomic classification defined by topology and ANI	Bacteria	Pseudomonadota	Gammaproteobacteria	Burkholderiales	Burkholderiaceae_B	Limnohabitans_A		Genus Limnohabitans_A	97.41	0
treehole_3L.006	d__Bacteria;p__Pseudomonadota;c__Gammaproteobacteria;o__Burkholderiales;f__Burkholderiaceae_B;g__Limnohabitans_A;s__	taxonomic classification defined by topology and ANI	Bacteria	Pseudomonadota	Gammaproteobacteria	Burkholderiales	Burkholderiaceae_B	Limnohabitans_A		Genus Limnohabitans_A	98.28	0
treehole_3R.001	d__Bacteria;p__Pseudomonadota;c__Gammaproteobacteria;o__Burkholderiales;f__Rhodocyclaceae;g__Fluviibacter;s__Fluviibacter phosphoraccumulans	ani_screen	Bacteria	Pseudomonadota	Gammaproteobacteria	Burkholderiales	Rhodocyclaceae	Fluviibacter	Fluviibacter phosphoraccumulans	Species Fluviibacter phosphoraccumulans	100	0
treehole_3R.002	d__Bacteria;p__Actinomycetota;c__Actinomycetia;o__Mycobacteriales;f__Mycobacteriaceae;g__Mycobacterium;s__	taxonomic classification defined by topology and ANI	Bacteria	Actinomycetota	Actinomycetia	Mycobacteriales	Mycobacteriaceae	Mycobacterium		Genus Mycobacterium	100	3.12
treehole_3R.005	d__Bacteria;p__Pseudomonadota;c__Gammaproteobacteria;o__Burkholderiales;f__Burkholderiaceae;g__Polynucleobacter;s__	taxonomic classification defined by topology and ANI	Bacteria	Pseudomonadota	Gammaproteobacteria	Burkholderiales	Burkholderiaceae	Polynucleobacter		Genus Polynucleobacter	91.38	0
treehole_5L.002	d__Bacteria;p__Pseudomonadota;c__Gammaproteobacteria;o__Burkholderiales;f__Rhodocyclaceae;g__Azonexus;s__	taxonomic classification defined by topology and ANI	Bacteria	Pseudomonadota	Gammaproteobacteria	Burkholderiales	Rhodocyclaceae	Azonexus		Genus Azonexus	86.76	0
treehole_6.002	d__Bacteria;p__Pseudomonadota;c__Alphaproteobacteria;o__Rhizobiales;f__Methyloligellaceae;g__Methyloceanibacter;s__	taxonomic classification defined by topology and ANI	Bacteria	Pseudomonadota	Alphaproteobacteria	Rhizobiales	Methyloligellaceae	Methyloceanibacter		Genus Methyloceanibacter	80.02	4.64
